# Supplementary material for: Pervasive under-dominance in gene expression underlying emergent growth trajectories in Arabidopsis thaliana hybrids
Source: Genome Biol. 2023 Sep 4;24:200. doi: 10.1186/s13059-023-03043-3 (PMC10478501; doi:10.1186/s13059-023-03043-3)
Supplement: Supplementary file 8 — Additional file 8: Table S7. Whole-genome SNP hamming distance for the parental accessions included in the study. [file 13059_2023_3043_MOESM8_ESM.xlsx]

## Sheet: Yuan2023DataS7
Accession IDs	88	108	159	428	763	766	768	772	1066	5151	5253	5644	5726	5784	5874	5890	5893	5907	5950	5984	6023	6085	6088	6104	6108	6113	6126	6131	6150	6188	6209	6243	6244	6390	6396	6424	6445	6903	6911	6915	6918	6922	6929	6940	6951	6958	6961	6967	6974
88	0	0.328457	0.325185	0.380436	0.455331	0.448944	0.452348	0.460228	0.428716	0.376059	0.281179	0.341743	0.340283	0.375229	0.362025	0.369513	0.37268	0.3836	0.383257	0.369066	0.424976	0.43182	0.427358	0.430822	0.378054	0.432662	0.431591	0.425755	0.418582	0.426776	0.470884	0.406843	0.468361	0.380239	0.37432	0.391839	0.374518	0.409183	0.441492	0.365469	0.45626	0.396582	0.453818	0.387138	0.41761	0.35885	0.365079	0.394728	0.43046
108	0.328457	0	0.355473	0.387332	0.460433	0.460626	0.452299	0.462205	0.425348	0.386252	0.300729	0.342288	0.335939	0.374303	0.396666	0.397398	0.393264	0.391407	0.393701	0.393472	0.414446	0.441017	0.427667	0.426445	0.361793	0.426305	0.439172	0.426329	0.429838	0.430881	0.455414	0.430511	0.44889	0.384544	0.385945	0.394091	0.397141	0.417405	0.435868	0.392818	0.455007	0.404669	0.458962	0.396936	0.427517	0.381706	0.396825	0.371789	0.430872
159	0.325185	0.355473	0	0.360535	0.451501	0.450121	0.44639	0.45765	0.423972	0.404946	0.309052	0.350844	0.354705	0.381049	0.370033	0.387326	0.376248	0.37681	0.37949	0.377974	0.433658	0.420482	0.425606	0.446124	0.399999	0.42442	0.43051	0.441744	0.43758	0.426875	0.479128	0.389931	0.467064	0.369549	0.373596	0.343504	0.380049	0.385646	0.446772	0.344258	0.466779	0.37237	0.450952	0.37518	0.419598	0.348323	0.380607	0.398007	0.430607
428	0.380436	0.387332	0.360535	0	0.407728	0.403764	0.400848	0.40379	0.383044	0.431379	0.357466	0.37173	0.389923	0.396271	0.287279	0.291008	0.265211	0.279866	0.289808	0.282922	0.434036	0.413187	0.411855	0.454378	0.424679	0.407074	0.401969	0.438279	0.440898	0.373885	0.440169	0.349727	0.440751	0.279028	0.262316	0.250006	0.271599	0.272089	0.433713	0.383492	0.43327	0.380769	0.395913	0.355905	0.338846	0.399125	0.411972	0.432965	0.395716
763	0.455331	0.460433	0.451501	0.407728	0	0.190763	0.173877	0.183267	0.447576	0.453406	0.456463	0.449897	0.468659	0.429285	0.413074	0.414675	0.403679	0.40348	0.417359	0.414724	0.446912	0.437043	0.427911	0.455645	0.460911	0.446728	0.431621	0.45072	0.452987	0.423445	0.407285	0.416926	0.408892	0.416385	0.395047	0.423167	0.418414	0.409077	0.405682	0.444573	0.397102	0.451238	0.181094	0.428708	0.405217	0.456937	0.443379	0.446247	0.425748
766	0.448944	0.460626	0.450121	0.403764	0.190763	0	0.132373	0.135218	0.450313	0.452814	0.450605	0.450454	0.46052	0.436934	0.405251	0.408441	0.407713	0.407119	0.409115	0.408334	0.442361	0.43774	0.43378	0.458019	0.471194	0.447493	0.430565	0.441707	0.449644	0.429544	0.415034	0.421151	0.413385	0.407365	0.396075	0.414665	0.401249	0.414508	0.421828	0.44559	0.401419	0.44345	0.124779	0.432385	0.402995	0.466159	0.44538	0.454462	0.4291
768	0.452348	0.452299	0.44639	0.400848	0.173877	0.132373	0	0.132065	0.447115	0.450723	0.445935	0.452512	0.458497	0.431061	0.405094	0.404643	0.408452	0.403741	0.406082	0.408114	0.447319	0.427117	0.436219	0.462061	0.472373	0.443124	0.436708	0.44846	0.456049	0.429271	0.415394	0.414197	0.413604	0.4055	0.39141	0.413384	0.404075	0.407775	0.421156	0.447218	0.399171	0.446696	0.142055	0.424463	0.406245	0.46298	0.440314	0.450758	0.424898
772	0.460228	0.462205	0.45765	0.40379	0.183267	0.135218	0.132065	0	0.443947	0.45679	0.469037	0.463216	0.471167	0.438516	0.412521	0.417858	0.409639	0.412163	0.413778	0.414073	0.448437	0.427826	0.436828	0.458773	0.472261	0.444913	0.425883	0.453959	0.455378	0.427975	0.410425	0.425063	0.412049	0.415685	0.399089	0.420588	0.414166	0.413356	0.422708	0.449471	0.394091	0.451481	0.113246	0.434466	0.40436	0.465397	0.452486	0.455632	0.42321
1066	0.428716	0.425348	0.423972	0.383044	0.447576	0.450313	0.447115	0.443947	0	0.429899	0.427003	0.431258	0.447924	0.429731	0.399177	0.422839	0.414084	0.409374	0.39975	0.402878	0.385469	0.400905	0.421374	0.406705	0.433315	0.390465	0.39576	0.425103	0.418072	0.40908	0.427546	0.407638	0.441414	0.4053	0.39112	0.396198	0.4028	0.386263	0.441452	0.423782	0.442038	0.416212	0.441753	0.398762	0.410196	0.418478	0.43189	0.43878	0.402942
5151	0.376059	0.386252	0.404946	0.431379	0.453406	0.452814	0.450723	0.45679	0.429899	0	0.368037	0.382443	0.400134	0.408614	0.421119	0.429387	0.423567	0.428434	0.426118	0.43285	0.425611	0.450201	0.426175	0.429084	0.393736	0.433516	0.433052	0.423761	0.438068	0.430253	0.460283	0.440565	0.458898	0.420367	0.43097	0.445433	0.427182	0.44457	0.442796	0.415393	0.443934	0.432202	0.452108	0.424983	0.437608	0.405797	0.407206	0.38072	0.42244
5253	0.281179	0.300729	0.309052	0.357466	0.456463	0.450605	0.445935	0.469037	0.427003	0.368037	0	0.260722	0.15271	0.339668	0.365784	0.359898	0.364275	0.372719	0.383185	0.363565	0.424986	0.43901	0.434812	0.446095	0.350663	0.417601	0.439675	0.439689	0.426592	0.43084	0.474604	0.410392	0.463649	0.355934	0.369379	0.358373	0.348212	0.401289	0.443541	0.354106	0.472284	0.366152	0.458393	0.373534	0.420511	0.337912	0.379511	0.363807	0.437878
5644	0.341743	0.342288	0.350844	0.37173	0.449897	0.450454	0.452512	0.463216	0.431258	0.382443	0.260722	0	0.299793	0.375499	0.402656	0.387296	0.380822	0.398824	0.402785	0.395394	0.417156	0.451145	0.430522	0.435889	0.384993	0.427461	0.443354	0.427524	0.420675	0.437182	0.47101	0.431022	0.4612	0.386008	0.395535	0.365913	0.385563	0.41104	0.448152	0.376055	0.456201	0.397592	0.452021	0.385387	0.43761	0.383561	0.412564	0.389293	0.444543
5726	0.340283	0.335939	0.354705	0.389923	0.468659	0.46052	0.458497	0.471167	0.447924	0.400134	0.15271	0.299793	0	0.376658	0.414275	0.405666	0.404591	0.409732	0.416741	0.40939	0.442481	0.454699	0.443092	0.451022	0.384276	0.441029	0.45303	0.446628	0.441632	0.437777	0.485133	0.441005	0.468162	0.398777	0.41281	0.38813	0.387116	0.431485	0.449912	0.390946	0.475695	0.410792	0.46755	0.413229	0.443753	0.385292	0.402521	0.390542	0.456349
5784	0.375229	0.374303	0.381049	0.396271	0.429285	0.436934	0.431061	0.438516	0.429731	0.408614	0.339668	0.375499	0.376658	0	0.386097	0.401062	0.397541	0.39308	0.387023	0.401422	0.408907	0.424481	0.42645	0.397932	0.422252	0.424979	0.427415	0.405085	0.41254	0.432108	0.382377	0.435575	0.359718	0.398797	0.399266	0.38863	0.402068	0.422662	0.397049	0.414948	0.381601	0.408324	0.430979	0.425203	0.425102	0.414103	0.402397	0.421045	0.407819
5874	0.362025	0.396666	0.370033	0.287279	0.413074	0.405251	0.405094	0.412521	0.399177	0.421119	0.365784	0.402656	0.414275	0.386097	0	0.261787	0.256912	0.260797	0.248581	0.265475	0.42339	0.39938	0.418391	0.441106	0.436729	0.401104	0.399395	0.430244	0.430576	0.383453	0.452076	0.331789	0.446715	0.288769	0.270882	0.319513	0.289083	0.305883	0.432657	0.376994	0.438332	0.380087	0.40785	0.365245	0.319276	0.41675	0.40611	0.432214	0.394377
5890	0.369513	0.397398	0.387326	0.291008	0.414675	0.408441	0.404643	0.417858	0.422839	0.429387	0.359898	0.387296	0.405666	0.401062	0.261787	0	0.222222	0.264469	0.277203	0.273098	0.436204	0.408221	0.399273	0.454455	0.437159	0.399261	0.399361	0.419431	0.435454	0.370936	0.455221	0.351363	0.454576	0.274351	0.269822	0.301505	0.27253	0.305184	0.432905	0.384049	0.445468	0.38382	0.415379	0.379242	0.3115	0.42113	0.41374	0.428027	0.394218
5893	0.37268	0.393264	0.376248	0.265211	0.403679	0.407713	0.408452	0.409639	0.414084	0.423567	0.364275	0.380822	0.404591	0.397541	0.256912	0.222222	0	0.16533	0.264476	0.253226	0.434059	0.40267	0.397384	0.456047	0.429997	0.406897	0.403773	0.41503	0.430051	0.364468	0.44775	0.349184	0.44484	0.285198	0.263827	0.286563	0.24568	0.292846	0.433356	0.381319	0.434487	0.375932	0.399569	0.365667	0.317545	0.413954	0.404644	0.423251	0.388247
5907	0.3836	0.391407	0.37681	0.279866	0.40348	0.407119	0.403741	0.412163	0.409374	0.428434	0.372719	0.398824	0.409732	0.39308	0.260797	0.264469	0.16533	0	0.260524	0.2663	0.438712	0.403411	0.402484	0.450682	0.431885	0.405372	0.40213	0.421876	0.428797	0.370476	0.448931	0.351208	0.446783	0.307044	0.276013	0.29872	0.243645	0.283422	0.420899	0.392944	0.434334	0.386969	0.404898	0.37423	0.320696	0.413441	0.411287	0.423231	0.391778
5950	0.383257	0.393701	0.37949	0.289808	0.417359	0.409115	0.406082	0.413778	0.39975	0.426118	0.383185	0.402785	0.416741	0.387023	0.248581	0.277203	0.264476	0.260524	0	0.287161	0.427413	0.402235	0.400806	0.446988	0.441027	0.399059	0.402368	0.429356	0.430938	0.39375	0.446929	0.345701	0.452374	0.28818	0.289067	0.289731	0.282748	0.299809	0.42716	0.394291	0.438105	0.396493	0.407357	0.372466	0.320794	0.429014	0.402667	0.429726	0.392071
5984	0.369066	0.393472	0.377974	0.282922	0.414724	0.408334	0.408114	0.414073	0.402878	0.43285	0.363565	0.395394	0.40939	0.401422	0.265475	0.273098	0.253226	0.2663	0.287161	0	0.441356	0.405835	0.399288	0.453009	0.441046	0.406035	0.405618	0.439334	0.426804	0.380094	0.45121	0.340288	0.445054	0.282893	0.279815	0.291506	0.259155	0.284061	0.433357	0.386658	0.436881	0.382232	0.411679	0.378012	0.317231	0.426906	0.414106	0.431588	0.389992
6023	0.424976	0.414446	0.433658	0.434036	0.446912	0.442361	0.447319	0.448437	0.385469	0.425611	0.424986	0.417156	0.442481	0.408907	0.42339	0.436204	0.434059	0.438712	0.427413	0.441356	0	0.389868	0.412039	0.184539	0.41938	0.369921	0.37968	0.246863	0.235495	0.433687	0.422764	0.436032	0.430337	0.426985	0.426408	0.432696	0.44435	0.441477	0.445083	0.423928	0.437512	0.443025	0.439598	0.429698	0.433806	0.440747	0.430046	0.422257	0.393984
6085	0.43182	0.441017	0.420482	0.413187	0.437043	0.43774	0.427117	0.427826	0.400905	0.450201	0.43901	0.451145	0.454699	0.424481	0.39938	0.408221	0.40267	0.403411	0.402235	0.405835	0.389868	0	0.405051	0.421634	0.457942	0.326187	0.326715	0.368792	0.402125	0.41356	0.431706	0.405211	0.41309	0.40158	0.393	0.39547	0.406745	0.400141	0.44155	0.425372	0.437712	0.411599	0.43841	0.437774	0.396168	0.43677	0.442515	0.441785	0.381713
6088	0.427358	0.427667	0.425606	0.411855	0.427911	0.43378	0.436219	0.436828	0.421374	0.426175	0.434812	0.430522	0.443092	0.42645	0.418391	0.399273	0.397384	0.402484	0.400806	0.399288	0.412039	0.405051	0	0.42157	0.440786	0.400158	0.395301	0.402653	0.409793	0.382476	0.441901	0.410684	0.4419	0.405948	0.394195	0.411525	0.404921	0.4037	0.437534	0.429881	0.446624	0.433952	0.430682	0.413719	0.406732	0.440281	0.410445	0.423778	0.397007
6104	0.430822	0.426445	0.446124	0.454378	0.455645	0.458019	0.462061	0.458773	0.406705	0.429084	0.446095	0.435889	0.451022	0.397932	0.441106	0.454455	0.456047	0.450682	0.446988	0.453009	0.184539	0.421634	0.42157	0	0.423827	0.400931	0.407018	0.239397	0.214065	0.425653	0.411283	0.446754	0.41647	0.449426	0.450857	0.451497	0.457675	0.452957	0.436539	0.440141	0.418868	0.462227	0.455741	0.458851	0.438436	0.43916	0.443235	0.431303	0.410944
6108	0.378054	0.361793	0.399999	0.424679	0.460911	0.471194	0.472373	0.472261	0.433315	0.393736	0.350663	0.384993	0.384276	0.422252	0.436729	0.437159	0.429997	0.431885	0.441027	0.441046	0.41938	0.457942	0.440786	0.423827	0	0.43417	0.441345	0.437862	0.421702	0.438965	0.454309	0.431269	0.447683	0.438487	0.439096	0.431923	0.440956	0.441734	0.452493	0.408205	0.444594	0.42603	0.462295	0.415287	0.441532	0.416185	0.401826	0.407885	0.434375
6113	0.432662	0.426305	0.42442	0.407074	0.446728	0.447493	0.443124	0.444913	0.390465	0.433516	0.417601	0.427461	0.441029	0.424979	0.401104	0.399261	0.406897	0.405372	0.399059	0.406035	0.369921	0.326187	0.400158	0.400931	0.43417	0	0.319862	0.371577	0.395657	0.40666	0.443223	0.402248	0.440375	0.387678	0.392566	0.409826	0.401828	0.407259	0.450357	0.420636	0.448094	0.422662	0.44643	0.426605	0.407291	0.435688	0.429019	0.437005	0.374409
6126	0.431591	0.439172	0.43051	0.401969	0.431621	0.430565	0.436708	0.425883	0.39576	0.433052	0.439675	0.443354	0.45303	0.427415	0.399395	0.399361	0.403773	0.40213	0.402368	0.405618	0.37968	0.326715	0.395301	0.407018	0.441345	0.319862	0	0.348094	0.388383	0.40112	0.432717	0.403724	0.442827	0.395122	0.384588	0.424053	0.398699	0.405245	0.447274	0.419864	0.432044	0.4352	0.425068	0.427034	0.393392	0.441834	0.428265	0.436415	0.350875
6131	0.425755	0.426329	0.441744	0.438279	0.45072	0.441707	0.44846	0.453959	0.425103	0.423761	0.439689	0.427524	0.446628	0.405085	0.430244	0.419431	0.41503	0.421876	0.429356	0.439334	0.246863	0.368792	0.402653	0.239397	0.437862	0.371577	0.348094	0	0.28676	0.420055	0.426243	0.422468	0.436065	0.416103	0.425385	0.428718	0.421242	0.42886	0.441887	0.44078	0.436709	0.442459	0.44683	0.459369	0.415399	0.455129	0.430597	0.430491	0.382523
6150	0.418582	0.429838	0.43758	0.440898	0.452987	0.449644	0.456049	0.455378	0.418072	0.438068	0.426592	0.420675	0.441632	0.41254	0.430576	0.435454	0.430051	0.428797	0.430938	0.426804	0.235495	0.402125	0.409793	0.214065	0.421702	0.395657	0.388383	0.28676	0	0.424127	0.425464	0.426641	0.431767	0.43104	0.433344	0.435088	0.43184	0.44216	0.450837	0.422345	0.432298	0.449703	0.450183	0.448015	0.432543	0.441226	0.425258	0.423357	0.415289
6188	0.426776	0.430881	0.426875	0.373885	0.423445	0.429544	0.429271	0.427975	0.40908	0.430253	0.43084	0.437182	0.437777	0.432108	0.383453	0.370936	0.364468	0.370476	0.39375	0.380094	0.433687	0.41356	0.382476	0.425653	0.438965	0.40666	0.40112	0.420055	0.424127	0	0.444141	0.404719	0.457313	0.370018	0.373339	0.381959	0.373376	0.383444	0.445032	0.414224	0.44557	0.428637	0.434491	0.411527	0.380304	0.434365	0.432433	0.426267	0.394156
6209	0.470884	0.455414	0.479128	0.440169	0.407285	0.415034	0.415394	0.410425	0.427546	0.460283	0.474604	0.47101	0.485133	0.382377	0.452076	0.455221	0.44775	0.448931	0.446929	0.45121	0.422764	0.431706	0.441901	0.411283	0.454309	0.443223	0.432717	0.426243	0.425464	0.444141	0	0.454253	0.252064	0.443652	0.442347	0.462348	0.45132	0.455049	0.411331	0.464483	0.244105	0.468588	0.401761	0.462155	0.444358	0.472563	0.451497	0.451699	0.427415
6243	0.406843	0.430511	0.389931	0.349727	0.416926	0.421151	0.414197	0.425063	0.407638	0.440565	0.410392	0.431022	0.441005	0.435575	0.331789	0.351363	0.349184	0.351208	0.345701	0.340288	0.436032	0.405211	0.410684	0.446754	0.431269	0.402248	0.403724	0.422468	0.426641	0.404719	0.454253	0	0.468553	0.35238	0.355938	0.353939	0.331789	0.352495	0.439825	0.409058	0.454038	0.422759	0.421809	0.392721	0.366335	0.427563	0.407503	0.430064	0.408958
6244	0.468361	0.44889	0.467064	0.440751	0.408892	0.413385	0.413604	0.412049	0.441414	0.458898	0.463649	0.4612	0.468162	0.359718	0.446715	0.454576	0.44484	0.446783	0.452374	0.445054	0.430337	0.41309	0.4419	0.41647	0.447683	0.440375	0.442827	0.436065	0.431767	0.457313	0.252064	0.468553	0	0.454626	0.440759	0.441317	0.455872	0.447925	0.410874	0.469713	0.278173	0.444433	0.410865	0.464347	0.447483	0.467535	0.466635	0.445313	0.422807
6390	0.380239	0.384544	0.369549	0.279028	0.416385	0.407365	0.4055	0.415685	0.4053	0.420367	0.355934	0.386008	0.398777	0.398797	0.288769	0.274351	0.285198	0.307044	0.28818	0.282893	0.426985	0.40158	0.405948	0.449426	0.438487	0.387678	0.395122	0.416103	0.43104	0.370018	0.443652	0.35238	0.454626	0	0.264827	0.29484	0.272522	0.313888	0.437455	0.394468	0.444758	0.374248	0.410056	0.376535	0.323431	0.416498	0.406706	0.428672	0.3919
6396	0.37432	0.385945	0.373596	0.262316	0.395047	0.396075	0.39141	0.399089	0.39112	0.43097	0.369379	0.395535	0.41281	0.399266	0.270882	0.269822	0.263827	0.276013	0.289067	0.279815	0.426408	0.393	0.394195	0.450857	0.439096	0.392566	0.384588	0.425385	0.433344	0.373339	0.442347	0.355938	0.440759	0.264827	0	0.296173	0.274012	0.280559	0.438182	0.389256	0.432634	0.385126	0.389863	0.368713	0.322838	0.417776	0.410369	0.421027	0.380832
6424	0.391839	0.394091	0.343504	0.250006	0.423167	0.414665	0.413384	0.420588	0.396198	0.445433	0.358373	0.365913	0.38813	0.38863	0.319513	0.301505	0.286563	0.29872	0.289731	0.291506	0.432696	0.39547	0.411525	0.451497	0.431923	0.409826	0.424053	0.428718	0.435088	0.381959	0.462348	0.353939	0.441317	0.29484	0.296173	0	0.265701	0.284667	0.434968	0.392536	0.453261	0.378463	0.412647	0.367548	0.35554	0.397762	0.428519	0.421484	0.415818
6445	0.374518	0.397141	0.380049	0.271599	0.418414	0.401249	0.404075	0.414166	0.4028	0.427182	0.348212	0.385563	0.387116	0.402068	0.289083	0.27253	0.24568	0.243645	0.282748	0.259155	0.44435	0.406745	0.404921	0.457675	0.440956	0.401828	0.398699	0.421242	0.43184	0.373376	0.45132	0.331789	0.455872	0.272522	0.274012	0.265701	0	0.286902	0.429266	0.384943	0.445605	0.374537	0.412517	0.370305	0.330613	0.41813	0.403011	0.428967	0.389154
6903	0.409183	0.417405	0.385646	0.272089	0.409077	0.414508	0.407775	0.413356	0.386263	0.44457	0.401289	0.41104	0.431485	0.422662	0.305883	0.305184	0.292846	0.283422	0.299809	0.284061	0.441477	0.400141	0.4037	0.452957	0.441734	0.407259	0.405245	0.42886	0.44216	0.383444	0.455049	0.352495	0.447925	0.313888	0.280559	0.284667	0.286902	0	0.434126	0.388095	0.441029	0.390879	0.412364	0.377976	0.324989	0.415825	0.428969	0.437857	0.398562
6911	0.441492	0.435868	0.446772	0.433713	0.405682	0.421828	0.421156	0.422708	0.441452	0.442796	0.443541	0.448152	0.449912	0.397049	0.432657	0.432905	0.433356	0.420899	0.42716	0.433357	0.445083	0.44155	0.437534	0.436539	0.452493	0.450357	0.447274	0.441887	0.450837	0.445032	0.411331	0.439825	0.410874	0.437455	0.438182	0.434968	0.429266	0.434126	0	0.45615	0.400439	0.453112	0.422825	0.448456	0.432322	0.445143	0.423939	0.438142	0.438952
6915	0.365469	0.392818	0.344258	0.383492	0.444573	0.44559	0.447218	0.449471	0.423782	0.415393	0.354106	0.376055	0.390946	0.414948	0.376994	0.384049	0.381319	0.392944	0.394291	0.386658	0.423928	0.425372	0.429881	0.440141	0.408205	0.420636	0.419864	0.44078	0.422345	0.414224	0.464483	0.409058	0.469713	0.394468	0.389256	0.392536	0.384943	0.388095	0.45615	0	0.454935	0.379724	0.444564	0.357138	0.417862	0.388386	0.403264	0.415947	0.424802
6918	0.45626	0.455007	0.466779	0.43327	0.397102	0.401419	0.399171	0.394091	0.442038	0.443934	0.472284	0.456201	0.475695	0.381601	0.438332	0.445468	0.434487	0.434334	0.438105	0.436881	0.437512	0.437712	0.446624	0.418868	0.444594	0.448094	0.432044	0.436709	0.432298	0.44557	0.244105	0.454038	0.278173	0.444758	0.432634	0.453261	0.445605	0.441029	0.400439	0.454935	0	0.459337	0.395528	0.458807	0.4355	0.464138	0.448808	0.442253	0.424689
6922	0.396582	0.404669	0.37237	0.380769	0.451238	0.44345	0.446696	0.451481	0.416212	0.432202	0.366152	0.397592	0.410792	0.408324	0.380087	0.38382	0.375932	0.386969	0.396493	0.382232	0.443025	0.411599	0.433952	0.462227	0.42603	0.422662	0.4352	0.442459	0.449703	0.428637	0.468588	0.422759	0.444433	0.374248	0.385126	0.378463	0.374537	0.390879	0.453112	0.379724	0.459337	0	0.444234	0.360207	0.411219	0.404687	0.429483	0.430741	0.431607
6929	0.453818	0.458962	0.450952	0.395913	0.181094	0.124779	0.142055	0.113246	0.441753	0.452108	0.458393	0.452021	0.46755	0.430979	0.40785	0.415379	0.399569	0.404898	0.407357	0.411679	0.439598	0.43841	0.430682	0.455741	0.462295	0.44643	0.425068	0.44683	0.450183	0.434491	0.401761	0.421809	0.410865	0.410056	0.389863	0.412647	0.412517	0.412364	0.422825	0.444564	0.395528	0.444234	0	0.427233	0.405686	0.462701	0.446518	0.454598	0.430106
6940	0.387138	0.396936	0.37518	0.355905	0.428708	0.432385	0.424463	0.434466	0.398762	0.424983	0.373534	0.385387	0.413229	0.425203	0.365245	0.379242	0.365667	0.37423	0.372466	0.378012	0.429698	0.437774	0.413719	0.458851	0.415287	0.426605	0.427034	0.459369	0.448015	0.411527	0.462155	0.392721	0.464347	0.376535	0.368713	0.367548	0.370305	0.377976	0.448456	0.357138	0.458807	0.360207	0.427233	0	0.399621	0.402903	0.419081	0.409079	0.421634
6951	0.41761	0.427517	0.419598	0.338846	0.405217	0.402995	0.406245	0.40436	0.410196	0.437608	0.420511	0.43761	0.443753	0.425102	0.319276	0.3115	0.317545	0.320696	0.320794	0.317231	0.433806	0.396168	0.406732	0.438436	0.441532	0.407291	0.393392	0.415399	0.432543	0.380304	0.444358	0.366335	0.447483	0.323431	0.322838	0.35554	0.330613	0.324989	0.432322	0.417862	0.4355	0.411219	0.405686	0.399621	0	0.434138	0.41863	0.435598	0.389164
6958	0.35885	0.381706	0.348323	0.399125	0.456937	0.466159	0.46298	0.465397	0.418478	0.405797	0.337912	0.383561	0.385292	0.414103	0.41675	0.42113	0.413954	0.413441	0.429014	0.426906	0.440747	0.43677	0.440281	0.43916	0.416185	0.435688	0.441834	0.455129	0.441226	0.434365	0.472563	0.427563	0.467535	0.416498	0.417776	0.397762	0.41813	0.415825	0.445143	0.388386	0.464138	0.404687	0.462701	0.402903	0.434138	0	0.390654	0.405727	0.445549
6961	0.365079	0.396825	0.380607	0.411972	0.443379	0.44538	0.440314	0.452486	0.43189	0.407206	0.379511	0.412564	0.402521	0.402397	0.40611	0.41374	0.404644	0.411287	0.402667	0.414106	0.430046	0.442515	0.410445	0.443235	0.401826	0.429019	0.428265	0.430597	0.425258	0.432433	0.451497	0.407503	0.466635	0.406706	0.410369	0.428519	0.403011	0.428969	0.423939	0.403264	0.448808	0.429483	0.446518	0.419081	0.41863	0.390654	0	0.419149	0.420227
6967	0.394728	0.371789	0.398007	0.432965	0.446247	0.454462	0.450758	0.455632	0.43878	0.38072	0.363807	0.389293	0.390542	0.421045	0.432214	0.428027	0.423251	0.423231	0.429726	0.431588	0.422257	0.441785	0.423778	0.431303	0.407885	0.437005	0.436415	0.430491	0.423357	0.426267	0.451699	0.430064	0.445313	0.428672	0.421027	0.421484	0.428967	0.437857	0.438142	0.415947	0.442253	0.430741	0.454598	0.409079	0.435598	0.405727	0.419149	0	0.429189
6974	0.43046	0.430872	0.430607	0.395716	0.425748	0.4291	0.424898	0.42321	0.402942	0.42244	0.437878	0.444543	0.456349	0.407819	0.394377	0.394218	0.388247	0.391778	0.392071	0.389992	0.393984	0.381713	0.397007	0.410944	0.434375	0.374409	0.350875	0.382523	0.415289	0.394156	0.427415	0.408958	0.422807	0.3919	0.380832	0.415818	0.389154	0.398562	0.438952	0.424802	0.424689	0.431607	0.430106	0.421634	0.389164	0.445549	0.420227	0.429189	0
6975	0.407894	0.418431	0.400723	0.338988	0.423965	0.419015	0.421289	0.423984	0.407984	0.423238	0.397481	0.412415	0.420988	0.429167	0.328445	0.339301	0.336941	0.341318	0.334409	0.34279	0.441571	0.405814	0.419142	0.464878	0.433694	0.414848	0.418589	0.441002	0.456998	0.404608	0.457202	0.348574	0.466066	0.340223	0.346926	0.333808	0.326549	0.348819	0.425061	0.417581	0.453227	0.413089	0.417101	0.40112	0.362834	0.429123	0.409734	0.427887	0.410287
6984	0.390553	0.404662	0.370324	0.268697	0.406763	0.409516	0.408334	0.409358	0.396254	0.436828	0.374085	0.381059	0.407863	0.407223	0.288423	0.262415	0.249163	0.26771	0.278427	0.262927	0.442783	0.410509	0.409738	0.445808	0.434377	0.407486	0.410086	0.427094	0.439407	0.37391	0.456286	0.354066	0.443792	0.287951	0.267364	0.25726	0.261503	0.270517	0.429697	0.379881	0.436901	0.378207	0.41016	0.35838	0.320152	0.407086	0.420554	0.426374	0.388881
6987	0.378729	0.405146	0.363412	0.379024	0.459305	0.455002	0.455802	0.458274	0.415328	0.44074	0.354915	0.38377	0.411059	0.424781	0.375923	0.400335	0.390549	0.389036	0.385476	0.39716	0.420026	0.437421	0.436577	0.448667	0.433533	0.424489	0.435057	0.451745	0.432507	0.429694	0.478443	0.406607	0.471058	0.402363	0.38363	0.374225	0.384612	0.39103	0.447802	0.381239	0.478857	0.367812	0.450395	0.377308	0.424758	0.382507	0.40233	0.433045	0.426699
7002	0.401907	0.397029	0.39341	0.414694	0.44312	0.444959	0.444348	0.45445	0.415503	0.406784	0.38761	0.382955	0.40639	0.409214	0.427657	0.427385	0.422517	0.428972	0.425524	0.417908	0.419579	0.451831	0.433132	0.426314	0.42028	0.42951	0.436892	0.42649	0.422194	0.432164	0.444338	0.434205	0.443188	0.42404	0.43344	0.408012	0.42333	0.420714	0.449271	0.383601	0.436829	0.395872	0.44725	0.38999	0.433443	0.404764	0.415629	0.403392	0.444538
7003	0.381663	0.398269	0.383287	0.393764	0.452377	0.449036	0.449312	0.458033	0.421476	0.419707	0.363122	0.387074	0.392042	0.437788	0.37824	0.38218	0.369619	0.390659	0.390084	0.396872	0.421337	0.441758	0.421782	0.447627	0.409894	0.41766	0.435023	0.435156	0.434331	0.419475	0.471639	0.403083	0.474942	0.385499	0.385367	0.400634	0.377214	0.384544	0.452732	0.387837	0.465554	0.394065	0.455421	0.380497	0.400164	0.392947	0.390828	0.42356	0.422469
7013	0.430864	0.425134	0.406903	0.357578	0.415984	0.416708	0.406638	0.410522	0.37172	0.429949	0.407683	0.412287	0.429715	0.427622	0.368821	0.38286	0.370021	0.371669	0.360975	0.379292	0.418941	0.409617	0.403777	0.439003	0.441616	0.399952	0.401266	0.433937	0.436644	0.384263	0.449068	0.389976	0.440477	0.364848	0.373995	0.376981	0.38237	0.365667	0.449263	0.385992	0.453995	0.385776	0.412157	0.372091	0.387299	0.419846	0.427969	0.428539	0.395039
7025	0.399623	0.402551	0.374676	0.343052	0.414732	0.413649	0.418909	0.419397	0.421261	0.442063	0.395116	0.394208	0.416797	0.429052	0.355916	0.356802	0.342643	0.363779	0.374565	0.339008	0.44611	0.42258	0.427638	0.463302	0.420058	0.423587	0.42294	0.44624	0.441387	0.409818	0.457718	0.365828	0.453557	0.367039	0.365551	0.347195	0.354553	0.355697	0.440457	0.39006	0.461491	0.401971	0.416643	0.389924	0.378786	0.407932	0.408846	0.416204	0.421638
7031	0.376295	0.398826	0.373534	0.382562	0.435168	0.425895	0.426471	0.43846	0.428533	0.413629	0.370208	0.403949	0.395846	0.420811	0.374297	0.382523	0.380151	0.395873	0.40463	0.373428	0.428625	0.435974	0.422092	0.446448	0.416099	0.419322	0.430559	0.42604	0.430623	0.410063	0.469532	0.390417	0.475332	0.375048	0.373043	0.395277	0.369932	0.386296	0.460591	0.383255	0.455754	0.39556	0.433949	0.378348	0.402052	0.424829	0.409209	0.419399	0.423595
7036	0.391685	0.394806	0.388577	0.373887	0.439981	0.441292	0.441875	0.443142	0.423011	0.427931	0.382942	0.397834	0.413419	0.402861	0.393855	0.39643	0.388059	0.398758	0.395813	0.402858	0.43082	0.447758	0.420098	0.440929	0.414398	0.429268	0.438922	0.440489	0.433426	0.428491	0.459174	0.420482	0.452114	0.389069	0.387621	0.395007	0.401014	0.396621	0.450241	0.387655	0.45644	0.374937	0.434928	0.363583	0.419569	0.406162	0.421285	0.415038	0.427873
7058	0.428622	0.443499	0.43814	0.455681	0.445147	0.448027	0.443218	0.456932	0.437588	0.420891	0.418251	0.430152	0.427253	0.35811	0.444399	0.450242	0.459544	0.458185	0.447306	0.44913	0.418382	0.434817	0.427357	0.414699	0.438146	0.434467	0.430391	0.418912	0.417415	0.450754	0.39672	0.436797	0.388152	0.445226	0.450277	0.457997	0.44404	0.451133	0.42531	0.446434	0.414985	0.445705	0.449821	0.455643	0.4485	0.450584	0.413579	0.444573	0.441434
7062	0.381205	0.413008	0.391192	0.412656	0.458342	0.456888	0.456822	0.468201	0.456756	0.432889	0.351	0.414002	0.392902	0.430529	0.393787	0.399495	0.408988	0.408841	0.416578	0.409816	0.451896	0.428471	0.432695	0.458936	0.422607	0.44077	0.4354	0.442492	0.445434	0.435196	0.477686	0.407841	0.470664	0.415521	0.404936	0.415069	0.388566	0.419499	0.450369	0.358434	0.47193	0.363813	0.460206	0.384459	0.432425	0.396221	0.407561	0.439227	0.42626
7063	0.417147	0.421437	0.42266	0.438941	0.428695	0.434989	0.432028	0.434394	0.439503	0.431414	0.430221	0.434549	0.439827	0.417218	0.439506	0.437086	0.432947	0.431064	0.424408	0.432772	0.439838	0.452397	0.434794	0.440562	0.422432	0.439511	0.440832	0.445922	0.4425	0.447374	0.428909	0.431209	0.434053	0.448352	0.442964	0.439746	0.434289	0.445822	0.328848	0.443701	0.434802	0.447572	0.43529	0.439476	0.434116	0.439277	0.415902	0.434864	0.440734
7092	0.356448	0.367848	0.379302	0.430848	0.447646	0.460586	0.451419	0.456442	0.430627	0.402918	0.284242	0.358867	0.335409	0.403898	0.416752	0.427472	0.412606	0.423624	0.437893	0.41353	0.424326	0.440819	0.436877	0.436315	0.372635	0.418761	0.424142	0.427437	0.41987	0.434084	0.465506	0.425469	0.451543	0.422627	0.424774	0.424995	0.417732	0.429716	0.452832	0.400568	0.451656	0.418374	0.459806	0.408583	0.442014	0.384219	0.409524	0.392109	0.441279
7106	0.403944	0.414207	0.390607	0.333577	0.42342	0.428057	0.422864	0.424872	0.40751	0.429207	0.395968	0.396742	0.420393	0.43821	0.320616	0.350606	0.334212	0.339402	0.350016	0.328401	0.436675	0.410236	0.415168	0.459498	0.434682	0.414581	0.419592	0.441324	0.439649	0.390613	0.460716	0.357332	0.46135	0.351254	0.335169	0.350274	0.337372	0.322925	0.450841	0.393057	0.454069	0.387042	0.424216	0.364645	0.36688	0.411818	0.41199	0.421015	0.408103
7111	0.41014	0.395172	0.423893	0.434397	0.452977	0.452888	0.455392	0.455959	0.431214	0.380986	0.3945	0.398944	0.405824	0.422924	0.444456	0.437925	0.442351	0.434674	0.436493	0.434292	0.430623	0.437482	0.42902	0.413592	0.417655	0.445393	0.432968	0.436649	0.430816	0.437322	0.433111	0.45012	0.449252	0.437974	0.431501	0.435839	0.446349	0.455392	0.439025	0.43871	0.4435	0.432643	0.450367	0.426485	0.449368	0.411287	0.416	0.379595	0.435732
7127	0.399579	0.396542	0.408929	0.382122	0.416867	0.410655	0.417675	0.41954	0.426203	0.437713	0.365025	0.424825	0.415877	0.427288	0.384731	0.390185	0.390983	0.39835	0.382113	0.380162	0.432381	0.424879	0.425585	0.441979	0.430278	0.421482	0.412555	0.435942	0.439777	0.416221	0.457706	0.394898	0.462878	0.369422	0.381387	0.373332	0.38928	0.386021	0.433458	0.415055	0.4532	0.434026	0.412526	0.416328	0.393162	0.423901	0.417115	0.426311	0.422433
7158	0.395505	0.414126	0.407819	0.357175	0.411232	0.414499	0.41924	0.422221	0.4225	0.424476	0.392786	0.41207	0.423326	0.421357	0.354701	0.359022	0.352011	0.361832	0.366983	0.345698	0.434535	0.417067	0.409186	0.446397	0.422475	0.421271	0.410209	0.423593	0.431037	0.404076	0.451467	0.376428	0.451598	0.359512	0.361382	0.362272	0.357202	0.366829	0.425793	0.403704	0.436172	0.407863	0.422633	0.402052	0.360164	0.425543	0.393999	0.411607	0.408547
7165	0.414552	0.407074	0.420663	0.41822	0.436098	0.426344	0.424173	0.438886	0.41785	0.413426	0.403655	0.417448	0.417033	0.391209	0.403151	0.428393	0.419371	0.41962	0.41222	0.422799	0.424797	0.437571	0.416252	0.433566	0.42388	0.433144	0.438991	0.434455	0.424165	0.431788	0.437426	0.417872	0.430547	0.404763	0.410785	0.42302	0.416852	0.42274	0.446097	0.407828	0.433982	0.403026	0.432281	0.391611	0.429129	0.433983	0.423697	0.383409	0.436372
7177	0.412596	0.41798	0.393449	0.334403	0.40466	0.40835	0.410466	0.41244	0.413377	0.451954	0.400932	0.427899	0.432487	0.427781	0.325893	0.33177	0.328562	0.335428	0.343843	0.357529	0.43008	0.406349	0.424221	0.450685	0.442889	0.421594	0.412275	0.420235	0.427991	0.400531	0.446189	0.369863	0.454326	0.346702	0.329419	0.332577	0.333074	0.343751	0.441843	0.416973	0.438539	0.416055	0.404707	0.391542	0.360117	0.41293	0.404962	0.436911	0.411371
7186	0.434018	0.444027	0.42697	0.354788	0.383333	0.380002	0.387812	0.375463	0.423568	0.437485	0.438231	0.432647	0.451388	0.434136	0.367474	0.359191	0.354167	0.366365	0.373676	0.358705	0.426579	0.41651	0.415319	0.442306	0.447925	0.411635	0.406095	0.429092	0.428788	0.377888	0.421452	0.379882	0.425775	0.348545	0.358643	0.373378	0.366079	0.367196	0.428657	0.426781	0.418218	0.426775	0.373378	0.420416	0.361897	0.447176	0.441181	0.431821	0.405948
7192	0.395751	0.40825	0.417462	0.415497	0.43936	0.435827	0.434136	0.442037	0.429438	0.419254	0.384073	0.419065	0.403986	0.399778	0.404513	0.418248	0.41423	0.421895	0.43258	0.424387	0.419704	0.453191	0.431716	0.428841	0.428405	0.42795	0.422336	0.411379	0.419626	0.39809	0.448998	0.423879	0.449605	0.399947	0.411051	0.422254	0.399503	0.436389	0.447356	0.407666	0.453467	0.401952	0.443986	0.397997	0.421852	0.417361	0.421743	0.393452	0.424231
7199	0.395475	0.398712	0.384837	0.370507	0.431852	0.442475	0.441088	0.448389	0.424884	0.406556	0.368808	0.375191	0.388807	0.411638	0.396926	0.406927	0.391736	0.401497	0.401539	0.401864	0.428756	0.433769	0.413679	0.457774	0.421151	0.429837	0.436064	0.434494	0.440442	0.425375	0.457517	0.408478	0.451371	0.393259	0.39726	0.387078	0.38947	0.398812	0.446402	0.372867	0.457606	0.374142	0.438795	0.335737	0.413345	0.403271	0.420259	0.401903	0.439653
7202	0.401063	0.403426	0.390813	0.376459	0.433948	0.444281	0.443117	0.449276	0.425053	0.407254	0.376026	0.380734	0.393376	0.417526	0.402632	0.412485	0.397663	0.406887	0.406572	0.407745	0.428803	0.433754	0.41412	0.457338	0.421034	0.429815	0.43605	0.434035	0.44072	0.426137	0.45686	0.410048	0.451956	0.399387	0.402933	0.393	0.395258	0.40374	0.446713	0.377682	0.457494	0.378252	0.440509	0.339381	0.415641	0.405322	0.422598	0.404006	0.440191
7203	0.426159	0.415124	0.41217	0.339887	0.405655	0.415818	0.409682	0.419305	0.412884	0.457256	0.42655	0.423557	0.444061	0.439441	0.346905	0.321946	0.325867	0.335046	0.337773	0.334992	0.43347	0.406285	0.411186	0.449094	0.441338	0.401474	0.407279	0.424227	0.436502	0.380086	0.442264	0.350563	0.452191	0.341765	0.341999	0.342474	0.324437	0.338434	0.446516	0.417984	0.437322	0.408419	0.416578	0.398816	0.346851	0.441198	0.421851	0.429212	0.396032
7207	0.410005	0.412355	0.400921	0.327126	0.412744	0.408616	0.409335	0.413291	0.412454	0.442097	0.409518	0.407093	0.43248	0.424224	0.313335	0.3201	0.313795	0.317574	0.315345	0.315311	0.440003	0.397981	0.404783	0.462378	0.439979	0.401658	0.398699	0.429198	0.44202	0.38698	0.455848	0.368852	0.450509	0.332797	0.319039	0.324038	0.327472	0.337096	0.43089	0.41148	0.433303	0.396823	0.410904	0.391341	0.342805	0.430158	0.413358	0.429607	0.3941
7231	0.400491	0.402596	0.388963	0.393184	0.433453	0.427088	0.428368	0.440031	0.440096	0.421051	0.373893	0.419622	0.413389	0.418524	0.382658	0.390513	0.381379	0.39313	0.388146	0.390226	0.43759	0.430426	0.421827	0.461385	0.416635	0.429988	0.435102	0.428837	0.44191	0.425653	0.475233	0.398962	0.468171	0.386519	0.382443	0.404668	0.378223	0.410022	0.451344	0.387321	0.460095	0.383126	0.429302	0.384334	0.396805	0.410428	0.40692	0.420355	0.422389
7236	0.424214	0.428592	0.422209	0.340842	0.371293	0.369919	0.376563	0.373483	0.41596	0.438513	0.433941	0.437361	0.451925	0.440274	0.357516	0.348186	0.341672	0.34767	0.368626	0.349963	0.423589	0.412807	0.400615	0.438519	0.446483	0.410986	0.395512	0.424716	0.429091	0.37416	0.433593	0.377224	0.440346	0.347984	0.324808	0.352211	0.339686	0.351258	0.435301	0.420458	0.428733	0.42947	0.363067	0.406166	0.365188	0.436003	0.430613	0.427	0.394738
7255	0.37895	0.39319	0.385145	0.371177	0.440248	0.445595	0.444755	0.453908	0.429371	0.427269	0.356765	0.396108	0.404835	0.413732	0.373753	0.367368	0.364317	0.371613	0.386425	0.380191	0.436748	0.427792	0.423758	0.450211	0.42737	0.428338	0.427023	0.436147	0.440007	0.42903	0.476348	0.402591	0.466529	0.362767	0.376623	0.368847	0.371958	0.403729	0.443999	0.39323	0.468923	0.349854	0.445907	0.363173	0.414257	0.40879	0.416174	0.422481	0.42242
7268	0.417402	0.417504	0.419835	0.383014	0.427407	0.426157	0.420267	0.436462	0.413873	0.431725	0.401873	0.408974	0.410585	0.409143	0.384171	0.375838	0.385604	0.393691	0.380435	0.391811	0.436823	0.425926	0.383455	0.439533	0.436419	0.412075	0.417704	0.422667	0.437995	0.382431	0.458135	0.389032	0.458186	0.381601	0.403352	0.395634	0.381002	0.399843	0.446266	0.415287	0.454021	0.408988	0.431179	0.404304	0.391291	0.434533	0.41191	0.419498	0.408036
7273	0.420934	0.438567	0.404351	0.347112	0.416934	0.417078	0.4167	0.427015	0.408646	0.450134	0.401409	0.441874	0.444991	0.447146	0.348662	0.359032	0.349718	0.348698	0.360989	0.354132	0.43809	0.396383	0.410782	0.461041	0.448467	0.416427	0.395167	0.424886	0.431749	0.397851	0.454777	0.351579	0.457074	0.346827	0.35732	0.357841	0.350934	0.351167	0.44495	0.417126	0.449725	0.397307	0.419422	0.411394	0.38086	0.419478	0.424339	0.433807	0.414652
7276	0.378783	0.409386	0.377302	0.375022	0.436647	0.430397	0.424845	0.440638	0.431429	0.418278	0.357174	0.40883	0.401593	0.415186	0.36653	0.383721	0.383463	0.390268	0.394749	0.368698	0.427723	0.419408	0.406749	0.454288	0.424591	0.416689	0.426062	0.435432	0.430877	0.414272	0.479509	0.398117	0.461389	0.380618	0.383096	0.380807	0.366	0.392092	0.459144	0.375599	0.467646	0.365303	0.432776	0.359619	0.40658	0.409415	0.416211	0.424535	0.430517
7287	0.403272	0.404065	0.407901	0.405992	0.438795	0.440664	0.438357	0.455718	0.441573	0.405759	0.370842	0.413548	0.408964	0.385678	0.405818	0.40962	0.409694	0.405285	0.402345	0.414048	0.445035	0.427872	0.413725	0.44073	0.439621	0.41707	0.407745	0.432874	0.446154	0.403908	0.467405	0.413825	0.452608	0.394235	0.404334	0.408762	0.394132	0.416283	0.442285	0.427522	0.460379	0.392763	0.448964	0.388995	0.409803	0.414217	0.408905	0.419678	0.405018
7314	0.411744	0.422168	0.406133	0.376344	0.404369	0.398824	0.396237	0.407281	0.431123	0.427833	0.407289	0.415019	0.431617	0.428703	0.370415	0.387668	0.385085	0.386028	0.379313	0.381812	0.435945	0.410902	0.404169	0.463205	0.456475	0.424567	0.424918	0.432835	0.44765	0.394365	0.469014	0.390601	0.455976	0.361498	0.364832	0.375712	0.375717	0.386238	0.447909	0.416132	0.462521	0.385139	0.402361	0.375818	0.381396	0.431918	0.429314	0.420698	0.403275
7319	0.368282	0.395357	0.370936	0.406798	0.449256	0.45454	0.456037	0.463876	0.449393	0.417277	0.341138	0.391281	0.386752	0.424694	0.401098	0.397824	0.395548	0.402713	0.400558	0.40659	0.429226	0.449209	0.43587	0.448725	0.399039	0.447861	0.451146	0.444496	0.432508	0.430462	0.470665	0.413819	0.475449	0.398171	0.417123	0.40468	0.407341	0.420634	0.449228	0.397382	0.472535	0.417806	0.452175	0.415349	0.418174	0.380659	0.385573	0.420116	0.442256
7320	0.343161	0.351291	0.386886	0.423894	0.466255	0.464653	0.46245	0.474753	0.441949	0.391863	0.247722	0.353336	0.318896	0.404335	0.421904	0.425799	0.422139	0.418687	0.413136	0.420679	0.440149	0.447911	0.439141	0.449079	0.368271	0.439258	0.434575	0.437659	0.435723	0.441713	0.472308	0.430625	0.475029	0.417944	0.425262	0.424798	0.412022	0.432736	0.448488	0.406388	0.460268	0.427376	0.467182	0.413593	0.432262	0.392681	0.404943	0.396314	0.44735
7328	0.391589	0.422849	0.403696	0.43843	0.449617	0.461219	0.454948	0.45792	0.439612	0.426406	0.404197	0.424289	0.425875	0.426019	0.432737	0.439608	0.4357	0.439628	0.434447	0.432859	0.434004	0.439379	0.43078	0.438985	0.407112	0.437736	0.444483	0.439358	0.428339	0.444299	0.451024	0.420207	0.462998	0.440517	0.443956	0.44424	0.433952	0.443717	0.427319	0.41702	0.45655	0.439739	0.45667	0.430538	0.444542	0.405108	0.160726	0.429574	0.441703
7333	0.423426	0.420306	0.418538	0.384684	0.377124	0.39051	0.384937	0.388965	0.43573	0.447119	0.424841	0.428106	0.4428	0.415503	0.385036	0.383469	0.38797	0.377653	0.382583	0.374387	0.42418	0.420132	0.416683	0.434415	0.444558	0.423286	0.416988	0.423091	0.4385	0.421858	0.416924	0.401925	0.422051	0.385217	0.377051	0.389489	0.392273	0.395388	0.407912	0.417694	0.402019	0.434359	0.392925	0.415926	0.385772	0.43684	0.434256	0.42854	0.421096
7344	0.37185	0.393069	0.38965	0.393817	0.437628	0.439283	0.437825	0.444368	0.437337	0.424181	0.36771	0.391005	0.402144	0.430345	0.374466	0.377114	0.374297	0.376312	0.376367	0.377334	0.436085	0.438147	0.407008	0.44942	0.411668	0.420314	0.425473	0.428181	0.433832	0.418183	0.470102	0.395329	0.476779	0.383433	0.37706	0.388102	0.36087	0.390924	0.449325	0.392463	0.468778	0.386023	0.437954	0.379497	0.404331	0.395472	0.389158	0.427491	0.423828
7346	0.426544	0.429083	0.420179	0.396206	0.428692	0.427014	0.423249	0.437731	0.41921	0.420839	0.403818	0.427964	0.42529	0.429707	0.390333	0.376159	0.377778	0.390527	0.386603	0.38782	0.422372	0.417434	0.400197	0.436655	0.442521	0.396161	0.410763	0.412673	0.42136	0.387667	0.437786	0.389094	0.446791	0.374835	0.393972	0.400953	0.372794	0.401431	0.44985	0.419131	0.439627	0.429626	0.431869	0.413883	0.380651	0.444092	0.4116	0.427941	0.414476
7372	0.403073	0.401993	0.390708	0.371188	0.438998	0.432612	0.432805	0.441154	0.418226	0.431841	0.395869	0.413838	0.423899	0.430977	0.377969	0.385872	0.37763	0.374411	0.381536	0.384489	0.421375	0.414521	0.423094	0.452651	0.42984	0.423696	0.424462	0.420199	0.432669	0.42091	0.453228	0.397758	0.453697	0.383341	0.377516	0.365437	0.382788	0.384184	0.439097	0.413803	0.444623	0.403961	0.436103	0.405397	0.388569	0.400492	0.40903	0.421893	0.43474
7373	0.41317	0.405829	0.394899	0.390777	0.44383	0.447565	0.441303	0.443562	0.405008	0.424301	0.401079	0.402178	0.419993	0.445488	0.399604	0.402439	0.390571	0.400691	0.406715	0.394841	0.435315	0.434856	0.422098	0.449741	0.418701	0.42292	0.431764	0.434861	0.435492	0.409905	0.455557	0.409252	0.462866	0.38369	0.39319	0.385469	0.394678	0.384527	0.452369	0.392277	0.447976	0.402748	0.443547	0.387489	0.41877	0.390178	0.40875	0.426261	0.434949
7396	0.42706	0.428333	0.426263	0.375598	0.397131	0.389795	0.39311	0.400637	0.426364	0.454712	0.441296	0.435277	0.44653	0.439087	0.381725	0.359745	0.366241	0.373117	0.376015	0.382785	0.436089	0.413534	0.408644	0.439782	0.443763	0.409695	0.410741	0.424366	0.426418	0.388066	0.444834	0.387842	0.44516	0.364724	0.370512	0.375145	0.365323	0.384654	0.42768	0.432506	0.438349	0.435928	0.397996	0.418962	0.372151	0.442854	0.429874	0.42815	0.411091
7404	0.396329	0.414267	0.409713	0.394058	0.437948	0.430756	0.42972	0.441034	0.414697	0.410427	0.402426	0.423634	0.427304	0.41694	0.38445	0.40624	0.404997	0.405179	0.385058	0.392478	0.433286	0.414732	0.410266	0.44311	0.442899	0.41954	0.41095	0.437826	0.44241	0.399342	0.463946	0.389978	0.469229	0.381434	0.391748	0.401988	0.379337	0.402488	0.451874	0.409167	0.454876	0.40387	0.437931	0.387232	0.413144	0.433726	0.415046	0.411664	0.436225
7413	0.446015	0.431915	0.437722	0.360635	0.389997	0.381604	0.386098	0.377254	0.415579	0.460275	0.444065	0.452577	0.459445	0.443704	0.386297	0.375844	0.373023	0.382186	0.378086	0.374868	0.426536	0.400638	0.40702	0.440807	0.462037	0.408575	0.39155	0.420703	0.437637	0.397423	0.441288	0.382903	0.437466	0.355485	0.351024	0.355671	0.377409	0.369587	0.434945	0.43522	0.437629	0.4391	0.376824	0.421443	0.379001	0.449435	0.43658	0.452553	0.407967
7516	0.440375	0.438613	0.43681	0.426066	0.449306	0.440852	0.436285	0.447605	0.435274	0.433668	0.406569	0.444165	0.436188	0.393346	0.419558	0.420948	0.434437	0.423165	0.416357	0.428009	0.425036	0.407338	0.422757	0.413221	0.440392	0.421509	0.403066	0.408436	0.413939	0.420686	0.430051	0.433312	0.430018	0.416	0.433626	0.432972	0.414016	0.427031	0.438676	0.433376	0.428025	0.423023	0.443414	0.437406	0.420311	0.428305	0.420566	0.446307	0.398489
7520	0.426495	0.433744	0.39953	0.314259	0.412851	0.41374	0.406563	0.410299	0.393915	0.451653	0.425172	0.409769	0.441532	0.436058	0.327361	0.321991	0.317239	0.324788	0.322017	0.311951	0.437197	0.418075	0.4174	0.444826	0.445354	0.411778	0.41149	0.435777	0.433199	0.395715	0.44872	0.361099	0.452066	0.329436	0.329795	0.31733	0.317979	0.299779	0.436985	0.395577	0.436748	0.397374	0.413535	0.381646	0.339928	0.43215	0.427282	0.441651	0.405402
8240	0.424292	0.420823	0.42496	0.398759	0.437208	0.435396	0.437101	0.430097	0.412386	0.433876	0.429956	0.436812	0.437452	0.42517	0.409642	0.411721	0.410634	0.406661	0.401096	0.418301	0.390585	0.358863	0.393567	0.401186	0.42736	0.331019	0.327918	0.365675	0.402641	0.418716	0.430531	0.416201	0.428962	0.399148	0.387582	0.414687	0.411731	0.41889	0.438101	0.425278	0.422107	0.42565	0.437119	0.427571	0.401486	0.430678	0.421113	0.438298	0.395097
8247	0.405888	0.418853	0.426982	0.428239	0.434653	0.433342	0.443148	0.443287	0.418677	0.41545	0.409501	0.420407	0.428337	0.391704	0.427789	0.427918	0.43456	0.441902	0.434091	0.427758	0.273498	0.417705	0.412948	0.282388	0.430197	0.39869	0.405488	0.310613	0.291252	0.435156	0.432218	0.433792	0.43348	0.422788	0.431148	0.438467	0.429566	0.438411	0.435955	0.433084	0.432741	0.428751	0.442977	0.432653	0.446003	0.427208	0.412967	0.42369	0.41058
8256	0.422659	0.406015	0.389178	0.398749	0.439332	0.443567	0.441296	0.443364	0.420999	0.396979	0.409687	0.40484	0.439454	0.401148	0.407947	0.424564	0.410151	0.414272	0.413367	0.417823	0.41177	0.415725	0.408936	0.415306	0.436622	0.412007	0.424825	0.412583	0.417724	0.42352	0.440061	0.421601	0.432842	0.406782	0.412528	0.382568	0.42449	0.411932	0.444931	0.418255	0.440381	0.399949	0.437097	0.398706	0.427864	0.411865	0.420658	0.412263	0.419442
8334	0.432481	0.429697	0.416482	0.365183	0.446718	0.441545	0.441124	0.438899	0.421046	0.425313	0.41299	0.40622	0.42824	0.426585	0.385235	0.380859	0.372434	0.392376	0.391884	0.384994	0.411593	0.418518	0.420227	0.430247	0.427993	0.41455	0.422798	0.417973	0.416234	0.41133	0.435275	0.405886	0.432382	0.369334	0.375763	0.375574	0.37787	0.382367	0.450914	0.418274	0.431601	0.400587	0.439924	0.406448	0.406661	0.413946	0.431586	0.422958	0.429741
8357	0.387607	0.398657	0.39952	0.437033	0.449483	0.45376	0.452909	0.465845	0.45744	0.413654	0.381395	0.410287	0.398432	0.425283	0.426707	0.437139	0.429113	0.432372	0.418811	0.430135	0.433172	0.447854	0.428198	0.444947	0.421447	0.443451	0.447457	0.430887	0.431118	0.446074	0.467096	0.429208	0.473362	0.433087	0.436745	0.433036	0.424773	0.44185	0.423725	0.426221	0.462746	0.448145	0.460968	0.434222	0.441019	0.398943	0.263067	0.426937	0.438573
8366	0.398302	0.401409	0.380474	0.352616	0.423756	0.424322	0.417424	0.426022	0.410017	0.435414	0.363374	0.380474	0.395758	0.39444	0.359822	0.361838	0.359609	0.372586	0.362912	0.370035	0.408214	0.426178	0.413787	0.425398	0.425053	0.408964	0.438592	0.420357	0.418747	0.398855	0.451686	0.401989	0.454636	0.355315	0.365372	0.355165	0.356292	0.371087	0.454023	0.379109	0.447952	0.369353	0.42875	0.346374	0.38679	0.418298	0.421834	0.410979	0.416208
8376	0.452812	0.445948	0.458413	0.433786	0.427683	0.43896	0.428527	0.425538	0.424277	0.446226	0.446888	0.463511	0.472773	0.38637	0.445971	0.443165	0.444052	0.431341	0.454027	0.437563	0.430217	0.429747	0.44674	0.415176	0.451546	0.439069	0.428719	0.439391	0.436565	0.431768	0.295125	0.461929	0.283025	0.437118	0.426095	0.440592	0.435388	0.440962	0.424624	0.4584	0.313173	0.436696	0.427791	0.462835	0.449635	0.452175	0.45801	0.457197	0.425042
8422	0.436484	0.441765	0.441815	0.416342	0.439766	0.433571	0.434157	0.444108	0.409146	0.44874	0.450029	0.445747	0.45511	0.431537	0.403457	0.406565	0.410626	0.413757	0.39937	0.404948	0.377571	0.342202	0.411127	0.3907	0.436662	0.348122	0.306756	0.362995	0.378604	0.411232	0.434848	0.397083	0.434915	0.401496	0.402881	0.423044	0.413663	0.416677	0.443074	0.432301	0.431201	0.444528	0.439112	0.442477	0.397211	0.451879	0.423287	0.437132	0.379216
9130	0.4273	0.446139	0.428054	0.380444	0.263752	0.259589	0.268386	0.256496	0.434183	0.443443	0.434504	0.442716	0.456514	0.424088	0.389393	0.390725	0.384686	0.387972	0.397926	0.396693	0.445015	0.428862	0.429002	0.458339	0.454538	0.43417	0.418704	0.448453	0.449771	0.41801	0.415362	0.416796	0.414809	0.393576	0.37894	0.399976	0.384773	0.397834	0.417289	0.422939	0.393931	0.430933	0.25572	0.411505	0.406496	0.45417	0.427324	0.448217	0.417848
9133	0.443564	0.457354	0.444954	0.402669	0.288884	0.280408	0.286621	0.276382	0.437842	0.447161	0.452699	0.453536	0.468497	0.434529	0.404373	0.400815	0.392553	0.403837	0.411396	0.39782	0.450508	0.429749	0.431702	0.455615	0.461246	0.43305	0.422383	0.44392	0.449829	0.419145	0.411589	0.420884	0.411067	0.406027	0.394106	0.41622	0.398191	0.399126	0.422733	0.431905	0.394134	0.436075	0.274313	0.424272	0.40282	0.456331	0.441021	0.450308	0.41614
9336	0.45592	0.442649	0.452224	0.44525	0.443104	0.436509	0.43714	0.437595	0.419384	0.441652	0.456885	0.456348	0.460399	0.381208	0.434583	0.439735	0.452945	0.448874	0.425634	0.445714	0.419509	0.425878	0.432186	0.419224	0.444192	0.426501	0.424105	0.411539	0.436921	0.430011	0.359844	0.438582	0.372903	0.423773	0.429581	0.449082	0.444587	0.440828	0.432981	0.460189	0.379935	0.453986	0.444584	0.460949	0.428943	0.446835	0.419695	0.453302	0.41712
9386	0.46541	0.459398	0.45729	0.450136	0.415997	0.432256	0.420734	0.418918	0.426142	0.455063	0.470785	0.470071	0.473728	0.382943	0.451241	0.457122	0.455829	0.448366	0.452181	0.452187	0.423322	0.417698	0.442141	0.406834	0.454914	0.441402	0.431994	0.425037	0.43096	0.441864	0.280248	0.461745	0.253694	0.449543	0.439954	0.444866	0.45509	0.452557	0.419573	0.457989	0.282398	0.450475	0.412402	0.462697	0.447355	0.464241	0.455555	0.460817	0.428326
9391	0.446309	0.43751	0.434613	0.395768	0.39949	0.410175	0.409329	0.40534	0.416358	0.44439	0.456964	0.449013	0.456857	0.433378	0.406052	0.404724	0.412386	0.40496	0.401097	0.40237	0.421731	0.415644	0.405904	0.429944	0.44108	0.401809	0.396614	0.420388	0.424731	0.396128	0.406205	0.407414	0.418535	0.400317	0.397376	0.411921	0.408454	0.407921	0.429593	0.433676	0.395493	0.438031	0.403281	0.43104	0.395329	0.439483	0.437038	0.432815	0.40376
9402	0.433657	0.438788	0.44979	0.403167	0.422511	0.432225	0.426623	0.425989	0.413658	0.448714	0.437607	0.439601	0.447407	0.418612	0.424731	0.406065	0.404364	0.404569	0.420666	0.403032	0.423091	0.418947	0.400246	0.424868	0.449764	0.40343	0.417478	0.423543	0.427816	0.402845	0.406799	0.421237	0.407407	0.411358	0.397022	0.410655	0.407127	0.411071	0.422499	0.435076	0.406131	0.448631	0.422818	0.431098	0.409805	0.440984	0.432486	0.438383	0.40717
9409	0.425649	0.424726	0.426187	0.389922	0.433664	0.434694	0.436684	0.437196	0.385775	0.43691	0.432111	0.432912	0.437767	0.423321	0.400247	0.395537	0.384779	0.406025	0.38947	0.394143	0.399971	0.403404	0.397773	0.405018	0.447699	0.39498	0.380571	0.408704	0.411979	0.388439	0.437555	0.404497	0.428311	0.382398	0.387723	0.396702	0.386711	0.405591	0.442998	0.42071	0.434216	0.421287	0.432838	0.426622	0.395594	0.436062	0.424157	0.436182	0.362873
9442	0.453698	0.44764	0.44597	0.436398	0.448405	0.448662	0.445973	0.455578	0.438147	0.433589	0.414902	0.458326	0.443883	0.376706	0.430592	0.434494	0.449069	0.440789	0.436472	0.440528	0.438462	0.424698	0.42734	0.419902	0.440369	0.429603	0.431618	0.417677	0.425256	0.435091	0.40224	0.437057	0.403895	0.427258	0.438576	0.444754	0.43849	0.447777	0.434497	0.445323	0.413181	0.432716	0.450013	0.442552	0.432911	0.439995	0.429476	0.449126	0.41375
9453	0.43997	0.424337	0.435112	0.421818	0.431	0.447945	0.440133	0.432603	0.427714	0.423653	0.439918	0.433101	0.440935	0.400728	0.432856	0.42813	0.428223	0.424135	0.421795	0.435493	0.405106	0.409275	0.396258	0.408208	0.429541	0.40442	0.379875	0.405555	0.408836	0.430607	0.410687	0.424465	0.424017	0.427426	0.421243	0.434073	0.437132	0.435911	0.427821	0.428478	0.424124	0.442724	0.429631	0.445531	0.433996	0.438836	0.435612	0.427566	0.410433
9455	0.446119	0.427834	0.433636	0.423193	0.44063	0.446868	0.446977	0.445219	0.418195	0.461157	0.428294	0.436768	0.449337	0.408474	0.431394	0.421257	0.43415	0.427169	0.435364	0.431057	0.395837	0.406817	0.401916	0.404866	0.437013	0.410483	0.373708	0.395817	0.404308	0.437258	0.426216	0.437577	0.41601	0.432847	0.417032	0.419987	0.435424	0.431019	0.429167	0.436475	0.427996	0.427987	0.444172	0.444387	0.429127	0.42996	0.45308	0.437131	0.415894
9476	0.446049	0.445651	0.441333	0.434221	0.446826	0.445682	0.440939	0.451146	0.437054	0.434245	0.410161	0.449693	0.438458	0.372609	0.425555	0.429673	0.443314	0.437513	0.429746	0.434926	0.433606	0.424491	0.429795	0.420376	0.437939	0.427427	0.425408	0.416084	0.420578	0.435319	0.403588	0.435256	0.405834	0.421562	0.438487	0.444024	0.43124	0.444729	0.434131	0.440816	0.412216	0.430515	0.445039	0.442775	0.429383	0.436791	0.425735	0.447505	0.416192
9510	0.404509	0.409015	0.406803	0.439032	0.456244	0.45945	0.45788	0.46379	0.450086	0.419049	0.381278	0.423202	0.424808	0.435181	0.43183	0.440695	0.431809	0.435104	0.427475	0.441624	0.441501	0.440215	0.431677	0.44762	0.417137	0.444779	0.440608	0.437565	0.433742	0.44854	0.463698	0.443909	0.454741	0.433548	0.424712	0.439154	0.432367	0.445301	0.41547	0.430421	0.464653	0.426912	0.453268	0.434206	0.444891	0.400361	0.384684	0.425677	0.437341
9511	0.403154	0.413112	0.408625	0.428978	0.460259	0.460551	0.461748	0.464652	0.441584	0.424149	0.376814	0.412996	0.421657	0.429973	0.428117	0.435954	0.424334	0.433812	0.42169	0.428165	0.43542	0.459496	0.44389	0.447744	0.417258	0.450707	0.454181	0.457842	0.443581	0.453303	0.462347	0.438081	0.460089	0.431973	0.43035	0.428108	0.425353	0.432768	0.424096	0.433177	0.464629	0.427602	0.455528	0.428951	0.44333	0.401088	0.392889	0.428952	0.449652
9520	0.395658	0.403009	0.404356	0.431915	0.454103	0.456756	0.456611	0.461005	0.451219	0.437534	0.376262	0.416379	0.413105	0.42196	0.433648	0.442819	0.424234	0.432263	0.442611	0.420594	0.439904	0.454164	0.45175	0.445298	0.424083	0.44551	0.444541	0.446726	0.43788	0.442245	0.460733	0.424939	0.462542	0.437705	0.443578	0.424156	0.43468	0.440637	0.440076	0.422715	0.455525	0.426653	0.45862	0.433331	0.444833	0.402174	0.401364	0.43014	0.446084
9521	0.403764	0.401984	0.401815	0.437694	0.445048	0.455939	0.452358	0.452287	0.433871	0.419656	0.414483	0.426053	0.428436	0.411943	0.420195	0.441819	0.439212	0.435687	0.420369	0.434085	0.422922	0.448842	0.432303	0.431379	0.407838	0.43707	0.434143	0.435301	0.426895	0.448824	0.44302	0.437632	0.446574	0.43155	0.438202	0.442271	0.440334	0.448894	0.416833	0.424742	0.440675	0.437636	0.448843	0.429224	0.43564	0.410361	0.319972	0.423266	0.437181
9523	0.401846	0.393235	0.40401	0.430595	0.457989	0.462079	0.46136	0.463251	0.447158	0.421983	0.385905	0.411867	0.407865	0.436987	0.428793	0.426983	0.429619	0.436416	0.432974	0.438528	0.440928	0.443258	0.436053	0.441336	0.403778	0.435112	0.43399	0.432854	0.427041	0.447056	0.465825	0.43336	0.46127	0.429715	0.428361	0.427512	0.432135	0.445323	0.434981	0.427445	0.465233	0.438208	0.458968	0.433024	0.435148	0.419462	0.383708	0.422583	0.444812
9532	0.401332	0.40588	0.39878	0.426287	0.452586	0.449381	0.447503	0.449463	0.432193	0.412439	0.389808	0.424285	0.403448	0.425156	0.422461	0.43987	0.433342	0.434806	0.430963	0.434628	0.426935	0.440834	0.440473	0.43757	0.401944	0.444209	0.446984	0.440945	0.438008	0.44796	0.462745	0.425778	0.45188	0.433266	0.433568	0.430587	0.432179	0.433177	0.425515	0.426246	0.459327	0.430483	0.451514	0.418938	0.430525	0.408494	0.380492	0.418739	0.443533
9534	0.414889	0.420448	0.41982	0.441889	0.449831	0.456764	0.453487	0.459191	0.446382	0.427981	0.392301	0.428527	0.420385	0.415735	0.437995	0.44851	0.443352	0.448665	0.437279	0.439656	0.436813	0.44468	0.456646	0.437989	0.413176	0.447698	0.44951	0.440364	0.442052	0.467784	0.456069	0.437292	0.440971	0.450496	0.44401	0.440145	0.44221	0.448223	0.40601	0.440511	0.457457	0.444185	0.456417	0.430636	0.446693	0.413611	0.377682	0.438703	0.448834
9535	0.41662	0.424308	0.438947	0.447349	0.439298	0.452779	0.447027	0.444045	0.447182	0.434439	0.43348	0.447521	0.432333	0.399404	0.44179	0.443651	0.44788	0.440603	0.434907	0.452341	0.442653	0.449725	0.446154	0.437611	0.437779	0.448082	0.450585	0.45208	0.43947	0.453234	0.421645	0.452144	0.429103	0.448649	0.446968	0.442574	0.444182	0.449987	0.390255	0.432016	0.420637	0.460176	0.445672	0.443675	0.447134	0.434633	0.36577	0.438969	0.443703
9536	0.438843	0.432776	0.451296	0.446133	0.437438	0.435564	0.435964	0.445067	0.459145	0.441033	0.439294	0.449618	0.438112	0.396395	0.447488	0.450127	0.459207	0.452251	0.444859	0.452456	0.44607	0.457281	0.444969	0.439143	0.435471	0.449396	0.452691	0.438095	0.453725	0.457857	0.421573	0.447854	0.426607	0.451237	0.458759	0.458214	0.453735	0.451137	0.38474	0.463189	0.418141	0.459205	0.44339	0.460054	0.450641	0.441863	0.378182	0.458123	0.440528
9537	0.402142	0.415095	0.395695	0.433914	0.457629	0.457121	0.456768	0.467728	0.45635	0.421064	0.372202	0.419529	0.411466	0.438965	0.427734	0.428046	0.42682	0.427228	0.421155	0.433922	0.443891	0.460399	0.443412	0.448538	0.42096	0.451383	0.456234	0.452082	0.443102	0.458681	0.469412	0.431789	0.474382	0.429737	0.42908	0.426553	0.425147	0.439632	0.423077	0.432449	0.468657	0.438808	0.460707	0.436812	0.443087	0.396531	0.380422	0.423067	0.452883
9542	0.457754	0.448859	0.460417	0.442613	0.40507	0.412438	0.412031	0.412665	0.452524	0.448496	0.45011	0.449747	0.456582	0.399062	0.451166	0.44043	0.445294	0.445007	0.440352	0.450669	0.444088	0.460404	0.44905	0.437307	0.452219	0.451415	0.451222	0.448446	0.449525	0.452173	0.408756	0.450433	0.400326	0.450685	0.449138	0.447787	0.447666	0.448999	0.337548	0.458508	0.400979	0.470884	0.414909	0.457288	0.436116	0.461719	0.430352	0.449701	0.438129
9553	0.398344	0.41036	0.411646	0.438931	0.4471	0.45523	0.452825	0.456988	0.451767	0.417483	0.396813	0.420646	0.408386	0.421749	0.430585	0.446195	0.442011	0.441873	0.439348	0.441766	0.435159	0.45621	0.4428	0.435327	0.408133	0.452275	0.442316	0.446704	0.441973	0.458951	0.442542	0.438614	0.449084	0.445311	0.437028	0.437187	0.446922	0.448176	0.406656	0.435625	0.43975	0.454056	0.449958	0.444942	0.448586	0.42664	0.394047	0.422779	0.45326
9559	0.39276	0.408848	0.407773	0.430267	0.447672	0.451521	0.452347	0.454556	0.448361	0.41961	0.400476	0.420914	0.419086	0.446105	0.419051	0.43555	0.421879	0.431268	0.42957	0.421792	0.430004	0.449746	0.429806	0.427108	0.410801	0.432771	0.44361	0.429783	0.432379	0.442354	0.454484	0.427476	0.450526	0.438937	0.418376	0.425598	0.4223	0.434725	0.413808	0.42699	0.45441	0.453447	0.448119	0.430402	0.435968	0.423579	0.39144	0.416929	0.437464
9560	0.39936	0.409772	0.389925	0.424694	0.455308	0.456505	0.455931	0.465196	0.445046	0.422343	0.365059	0.40794	0.414647	0.434977	0.422112	0.426323	0.421614	0.424177	0.419947	0.42484	0.435489	0.453351	0.443554	0.440452	0.416444	0.442637	0.44925	0.445752	0.433565	0.442759	0.468681	0.435405	0.468637	0.422023	0.42214	0.415501	0.420217	0.429663	0.432494	0.421437	0.464735	0.421227	0.453294	0.426139	0.439031	0.388895	0.391316	0.4257	0.444825
9565	0.398292	0.393828	0.41139	0.429264	0.455853	0.460765	0.460699	0.461347	0.431096	0.423439	0.384384	0.412908	0.407294	0.399509	0.42963	0.440331	0.440521	0.440142	0.429682	0.437274	0.427695	0.440916	0.437435	0.420656	0.402275	0.434811	0.429137	0.435642	0.430074	0.438636	0.444572	0.445239	0.433692	0.433139	0.429446	0.430997	0.442147	0.439555	0.429667	0.431941	0.439441	0.448805	0.4605	0.444638	0.430631	0.426796	0.390238	0.427566	0.440704
9577	0.443702	0.437508	0.453776	0.463808	0.443178	0.445436	0.440562	0.449669	0.451397	0.438107	0.448189	0.459685	0.455092	0.393233	0.450408	0.460407	0.460735	0.452562	0.458529	0.456062	0.438404	0.449	0.437612	0.433708	0.435976	0.451208	0.449799	0.441339	0.442174	0.456099	0.410588	0.45228	0.408058	0.463512	0.465098	0.466172	0.456321	0.460781	0.385126	0.449837	0.404666	0.466488	0.45155	0.456205	0.45041	0.445486	0.35339	0.445962	0.43827
9579	0.396225	0.409887	0.370158	0.419289	0.452477	0.459473	0.460606	0.464537	0.431879	0.424627	0.384844	0.39292	0.405975	0.440996	0.430171	0.444721	0.434485	0.43781	0.438621	0.435066	0.452828	0.453358	0.442301	0.440915	0.41725	0.448333	0.448397	0.44454	0.448262	0.442339	0.471185	0.430009	0.46759	0.442802	0.432552	0.413463	0.426414	0.430512	0.426273	0.424083	0.468161	0.4294	0.460491	0.432863	0.444182	0.391499	0.396852	0.434244	0.45442
9582	0.418417	0.415963	0.43231	0.448929	0.437977	0.448212	0.446035	0.447527	0.441816	0.42648	0.416121	0.436502	0.420356	0.409183	0.443203	0.448995	0.452282	0.448421	0.443723	0.439893	0.441122	0.456505	0.435552	0.432638	0.426354	0.444876	0.460545	0.436966	0.442326	0.450374	0.424329	0.444909	0.429515	0.451695	0.450623	0.445372	0.445944	0.454965	0.389204	0.453062	0.430113	0.461089	0.443945	0.44995	0.447156	0.42691	0.370964	0.42766	0.456391
9584	0.398001	0.393578	0.388041	0.407824	0.44914	0.440834	0.439852	0.44966	0.437403	0.421402	0.363812	0.394062	0.375668	0.427416	0.411138	0.418214	0.414476	0.431317	0.410966	0.414268	0.431457	0.439644	0.43234	0.447657	0.408937	0.437066	0.430633	0.432534	0.438895	0.44082	0.456853	0.410707	0.461797	0.40731	0.417457	0.405362	0.40661	0.421193	0.431786	0.417734	0.468715	0.419218	0.447344	0.416074	0.435065	0.397083	0.381185	0.418323	0.446537
9591	0.390862	0.405514	0.410658	0.421206	0.442411	0.449072	0.438964	0.444543	0.434884	0.415725	0.377645	0.396735	0.392324	0.415595	0.431266	0.428002	0.424175	0.424169	0.434643	0.427165	0.431271	0.440522	0.437912	0.436143	0.415018	0.437445	0.435929	0.445949	0.43213	0.440018	0.451505	0.436215	0.449235	0.427659	0.417001	0.423609	0.419947	0.434299	0.420403	0.416598	0.446658	0.442385	0.451349	0.424234	0.433216	0.400836	0.396639	0.418047	0.434441
9597	0.383204	0.39793	0.396329	0.424916	0.447652	0.449055	0.451511	0.452552	0.439869	0.409885	0.391906	0.395697	0.41556	0.416242	0.421352	0.430124	0.426291	0.429463	0.420608	0.418145	0.424209	0.443911	0.422377	0.441062	0.408597	0.442647	0.432821	0.425678	0.430092	0.44296	0.447227	0.429102	0.444885	0.42347	0.432284	0.42435	0.426318	0.420186	0.416999	0.405145	0.44617	0.428566	0.453747	0.420234	0.440337	0.41401	0.373861	0.420431	0.443251
9602	0.40037	0.392198	0.410308	0.433181	0.447418	0.44799	0.445999	0.452901	0.438177	0.422614	0.38143	0.398837	0.38819	0.412984	0.438485	0.428996	0.434927	0.433087	0.432486	0.439638	0.43037	0.44344	0.439192	0.44056	0.420961	0.441761	0.451901	0.445851	0.440353	0.456605	0.445781	0.442948	0.444062	0.430811	0.433566	0.432075	0.431884	0.44182	0.413915	0.438621	0.442886	0.442504	0.447076	0.432249	0.444252	0.400466	0.374291	0.41428	0.440049
9619	0.455155	0.454395	0.447576	0.40753	0.247833	0.213278	0.220763	0.211529	0.44988	0.456292	0.451006	0.447502	0.466324	0.430288	0.407144	0.405431	0.39716	0.398548	0.404642	0.410124	0.446635	0.429642	0.426902	0.465438	0.463513	0.446467	0.43289	0.447619	0.46187	0.436045	0.41165	0.417988	0.420535	0.401675	0.402737	0.410594	0.411966	0.413033	0.418184	0.447176	0.397925	0.447196	0.195592	0.427983	0.408607	0.46585	0.455311	0.452707	0.428842
9625	0.456891	0.463744	0.455916	0.398641	0.235196	0.216806	0.216489	0.203412	0.450468	0.451258	0.461289	0.449144	0.478674	0.437672	0.419128	0.412901	0.404138	0.409408	0.414866	0.413922	0.446315	0.432465	0.433756	0.457798	0.463234	0.446823	0.425216	0.442402	0.451159	0.42956	0.396465	0.414918	0.40672	0.413109	0.402631	0.417863	0.408371	0.420594	0.416261	0.454013	0.387644	0.45772	0.190267	0.439665	0.408044	0.46639	0.452	0.445599	0.43462
9640	0.448985	0.451473	0.44724	0.400117	0.23824	0.20495	0.232416	0.208796	0.448886	0.454954	0.451125	0.443127	0.467173	0.426179	0.407529	0.396968	0.391978	0.39639	0.407176	0.405164	0.445122	0.425042	0.423886	0.457276	0.458665	0.440683	0.429349	0.44	0.457789	0.429763	0.405402	0.420729	0.412374	0.402049	0.397013	0.412268	0.413465	0.412769	0.415424	0.449509	0.396877	0.445248	0.195359	0.433274	0.39986	0.461995	0.445892	0.448463	0.43047
9649	0.371453	0.404723	0.384018	0.39953	0.446856	0.442322	0.440884	0.450495	0.439434	0.412133	0.358793	0.399411	0.395122	0.432464	0.386177	0.399191	0.386004	0.392771	0.395099	0.387692	0.433815	0.436055	0.429186	0.452495	0.405475	0.434726	0.437458	0.43557	0.426885	0.421298	0.464568	0.406675	0.46979	0.397799	0.398805	0.407937	0.398844	0.400962	0.441838	0.393589	0.461397	0.415159	0.436537	0.406588	0.410341	0.40279	0.38711	0.42173	0.435871
9665	0.432395	0.429369	0.426691	0.383626	0.393413	0.411813	0.404982	0.410072	0.429895	0.448825	0.425047	0.432044	0.435896	0.411483	0.387198	0.382553	0.383144	0.376717	0.377258	0.379481	0.436455	0.425152	0.420428	0.437004	0.446037	0.410338	0.406797	0.432117	0.43502	0.414905	0.412316	0.40559	0.402909	0.375331	0.383179	0.397372	0.37958	0.389636	0.4087	0.427177	0.399688	0.432901	0.407685	0.412759	0.387026	0.446286	0.431613	0.439605	0.402616
9669	0.441102	0.432532	0.422926	0.395706	0.394145	0.401594	0.395667	0.395858	0.436073	0.452114	0.437472	0.443251	0.453236	0.418721	0.375329	0.39516	0.387651	0.382128	0.370744	0.390171	0.431155	0.418612	0.43185	0.442203	0.45122	0.424409	0.423283	0.440743	0.443846	0.431619	0.427781	0.400819	0.414304	0.37536	0.384445	0.390317	0.393534	0.391999	0.41248	0.436048	0.41619	0.43057	0.404378	0.421435	0.384738	0.438442	0.435559	0.440556	0.406933
9698	0.398447	0.411784	0.407978	0.404436	0.397941	0.387739	0.383092	0.39464	0.435414	0.412463	0.386909	0.412628	0.415143	0.450341	0.395952	0.392535	0.390672	0.391647	0.402721	0.397736	0.439734	0.425476	0.423433	0.45531	0.4228	0.429274	0.430059	0.44071	0.437633	0.429575	0.451793	0.409218	0.461452	0.405818	0.406072	0.411254	0.402539	0.398953	0.441573	0.40067	0.44408	0.411414	0.380417	0.402906	0.409081	0.402631	0.404272	0.425187	0.430965
9699	0.377429	0.402212	0.394412	0.390783	0.414941	0.403207	0.409593	0.416387	0.424475	0.417005	0.375592	0.404753	0.412177	0.433426	0.388153	0.389899	0.393112	0.406654	0.388487	0.395998	0.4285	0.436601	0.424396	0.446955	0.425134	0.438403	0.434242	0.435186	0.432081	0.415345	0.452839	0.391364	0.457735	0.388509	0.402834	0.397619	0.397306	0.402618	0.440848	0.399971	0.455724	0.41812	0.406539	0.409006	0.408521	0.39554	0.392704	0.434703	0.437549
9704	0.383906	0.398393	0.396259	0.403131	0.407183	0.404087	0.40744	0.412334	0.427299	0.419496	0.378248	0.402836	0.410498	0.428697	0.38673	0.386738	0.395376	0.397082	0.384845	0.386087	0.444988	0.43153	0.424725	0.455876	0.423777	0.431223	0.432423	0.446494	0.439916	0.428217	0.455711	0.407039	0.459392	0.396802	0.392884	0.395993	0.401423	0.403632	0.431997	0.414255	0.450664	0.413444	0.407732	0.4035	0.399998	0.410199	0.389388	0.42241	0.425817
9706	0.390607	0.426516	0.404523	0.392681	0.387285	0.375183	0.375823	0.383278	0.435631	0.417202	0.387201	0.414942	0.423026	0.423069	0.377263	0.382812	0.383673	0.390844	0.389924	0.378323	0.442847	0.417578	0.431911	0.459036	0.438701	0.432842	0.428594	0.443258	0.443546	0.417892	0.454692	0.392991	0.447244	0.381462	0.390979	0.396402	0.386883	0.388231	0.43505	0.397298	0.451316	0.411819	0.381163	0.405326	0.396444	0.415535	0.412198	0.430825	0.406766
9721	0.41449	0.421709	0.396242	0.383782	0.382337	0.389685	0.393013	0.391973	0.429565	0.433449	0.377743	0.409174	0.413903	0.432569	0.402433	0.401134	0.388322	0.398579	0.405308	0.405028	0.450749	0.440918	0.426673	0.464866	0.435096	0.440935	0.426191	0.448575	0.451548	0.422715	0.454715	0.407745	0.444945	0.401141	0.392907	0.389601	0.399372	0.410201	0.435158	0.424859	0.447588	0.405848	0.384067	0.412377	0.412928	0.407478	0.407415	0.428934	0.438571
9725	0.380823	0.375541	0.367915	0.375648	0.403468	0.405852	0.405505	0.41725	0.418014	0.408392	0.362587	0.389041	0.394261	0.387923	0.364927	0.372677	0.368474	0.364242	0.376768	0.375054	0.414605	0.420274	0.40278	0.42934	0.398885	0.416853	0.422933	0.417595	0.416947	0.408123	0.440955	0.381158	0.42808	0.370811	0.371198	0.370251	0.373026	0.381234	0.392598	0.393401	0.431079	0.405724	0.40801	0.391828	0.391192	0.395896	0.369653	0.401691	0.414763
9728	0.41925	0.424105	0.405567	0.326722	0.4004	0.402876	0.396963	0.400806	0.397494	0.443426	0.417952	0.4183	0.442128	0.445189	0.341456	0.345968	0.34545	0.340389	0.33485	0.347595	0.428015	0.410494	0.395863	0.44617	0.444054	0.396836	0.405874	0.426325	0.438711	0.389885	0.443196	0.357047	0.453332	0.310778	0.331035	0.334288	0.333127	0.348095	0.437367	0.415983	0.434574	0.416472	0.401427	0.399445	0.35394	0.435651	0.420513	0.432495	0.40156
9733	0.423348	0.4366	0.419902	0.330136	0.393487	0.384823	0.384826	0.390728	0.412453	0.440394	0.40867	0.419635	0.443717	0.440134	0.337326	0.335577	0.33455	0.340838	0.337982	0.340492	0.430141	0.412986	0.406081	0.446969	0.453966	0.41069	0.42063	0.432308	0.442508	0.39631	0.452133	0.373291	0.45951	0.315261	0.339465	0.338607	0.333768	0.352729	0.434682	0.416746	0.446808	0.405446	0.395344	0.398303	0.35265	0.43048	0.427454	0.441287	0.396239
9736	0.406261	0.426752	0.394379	0.352337	0.370477	0.359282	0.357063	0.362181	0.415544	0.431234	0.402076	0.409361	0.424106	0.426356	0.378747	0.387633	0.377836	0.38222	0.386166	0.389697	0.434288	0.427113	0.423419	0.45864	0.443445	0.426501	0.420108	0.438639	0.446239	0.40852	0.444386	0.405237	0.443137	0.372336	0.369848	0.365402	0.387301	0.370672	0.432037	0.405413	0.433224	0.406613	0.36075	0.386304	0.397382	0.416352	0.417767	0.428033	0.418532
9738	0.375487	0.398394	0.359223	0.339603	0.40386	0.401041	0.402355	0.406658	0.40176	0.425794	0.365149	0.380176	0.411345	0.411818	0.354305	0.363878	0.355799	0.358894	0.36674	0.360469	0.431081	0.42718	0.415881	0.442654	0.417806	0.415432	0.41757	0.429203	0.428429	0.409026	0.462531	0.38439	0.454979	0.357841	0.36332	0.346514	0.369004	0.353611	0.428449	0.397053	0.449298	0.370754	0.40018	0.381806	0.386466	0.375733	0.400473	0.416611	0.421828
9744	0.426044	0.431453	0.416769	0.354309	0.364013	0.353742	0.359243	0.362584	0.42173	0.43733	0.417519	0.41471	0.4275	0.432149	0.370591	0.366561	0.3614	0.375447	0.371773	0.371484	0.425021	0.41943	0.405492	0.436414	0.440518	0.417112	0.409142	0.433854	0.42986	0.391101	0.436101	0.380644	0.440352	0.349186	0.355931	0.364412	0.365507	0.370141	0.427857	0.415711	0.415612	0.423928	0.353927	0.402171	0.371135	0.432894	0.420706	0.427597	0.407328
9745	0.449237	0.453917	0.447593	0.402894	0.215227	0.164885	0.163865	0.149415	0.445935	0.459787	0.455038	0.450249	0.465597	0.437391	0.414183	0.412111	0.406831	0.404939	0.41747	0.411564	0.450292	0.429001	0.435266	0.464241	0.462746	0.443626	0.420246	0.452465	0.454718	0.43175	0.420445	0.424041	0.42105	0.4176	0.395466	0.418697	0.413174	0.416624	0.424398	0.445709	0.411117	0.446195	0.135508	0.424067	0.412218	0.460118	0.437281	0.444708	0.418411
9748	0.390652	0.398397	0.385407	0.344835	0.389047	0.374436	0.3715	0.384196	0.405122	0.427227	0.380955	0.390007	0.402893	0.415629	0.348865	0.356612	0.357902	0.369294	0.345687	0.36763	0.40589	0.408037	0.39743	0.441926	0.425946	0.41539	0.402905	0.42129	0.426164	0.3959	0.443869	0.367644	0.446624	0.334577	0.356206	0.350903	0.354647	0.367928	0.41707	0.392205	0.431422	0.399904	0.380898	0.37144	0.367582	0.403768	0.387285	0.414949	0.406568
9757	0.390014	0.406949	0.397255	0.384307	0.415165	0.410563	0.410819	0.420179	0.420906	0.422377	0.382656	0.408385	0.417836	0.441962	0.385736	0.387729	0.389286	0.392421	0.373907	0.393862	0.431923	0.42787	0.423187	0.451369	0.426889	0.430873	0.4261	0.440221	0.432319	0.42199	0.461609	0.396774	0.464595	0.379122	0.385183	0.391957	0.398431	0.398892	0.444158	0.407069	0.456306	0.418228	0.415569	0.395465	0.403007	0.405576	0.40417	0.429849	0.433897
9758	0.44271	0.448122	0.44177	0.393707	0.206153	0.180551	0.172124	0.178431	0.433414	0.455324	0.439677	0.441308	0.454501	0.426286	0.39883	0.399464	0.394161	0.395693	0.402426	0.399681	0.437142	0.423089	0.426608	0.455593	0.461713	0.435436	0.422158	0.444515	0.449838	0.427847	0.408194	0.419336	0.40488	0.39985	0.390362	0.405566	0.404971	0.403706	0.419144	0.438542	0.390192	0.439212	0.172715	0.421774	0.396979	0.454775	0.43799	0.448586	0.416713
9766	0.446762	0.450541	0.440843	0.395109	0.138088	0.142731	0.126122	0.154506	0.440458	0.450786	0.444411	0.446813	0.455995	0.420151	0.403698	0.406721	0.404319	0.401564	0.404744	0.40663	0.443501	0.432275	0.426695	0.456928	0.467215	0.441806	0.428468	0.443382	0.454443	0.424237	0.409817	0.411534	0.414652	0.405574	0.389397	0.410601	0.404416	0.404786	0.416123	0.441873	0.399349	0.445758	0.14258	0.427154	0.403813	0.461262	0.433868	0.453617	0.425816
9768	0.398164	0.397519	0.401243	0.393449	0.43697	0.433637	0.433726	0.444507	0.424943	0.433584	0.39917	0.414974	0.413826	0.438768	0.384148	0.390536	0.394063	0.393258	0.395504	0.397732	0.424543	0.431545	0.41975	0.450948	0.42725	0.414335	0.426859	0.424208	0.438869	0.417379	0.469962	0.40447	0.466323	0.393528	0.398947	0.3964	0.39252	0.401766	0.445593	0.405072	0.459738	0.407234	0.440871	0.411152	0.402744	0.416199	0.416487	0.410349	0.433617
9769	0.393292	0.406575	0.392678	0.39502	0.442176	0.442357	0.436261	0.443367	0.42104	0.430324	0.400435	0.445864	0.431827	0.441205	0.378037	0.390402	0.391142	0.391633	0.378753	0.382533	0.434882	0.41051	0.428828	0.439418	0.426777	0.437235	0.425115	0.438276	0.435102	0.441325	0.461492	0.384041	0.455331	0.390911	0.370152	0.400108	0.389534	0.402807	0.445174	0.416001	0.463329	0.40558	0.439446	0.396558	0.392963	0.410216	0.404947	0.437074	0.4295
9770	0.390578	0.410398	0.398079	0.391866	0.430135	0.443631	0.43958	0.444536	0.431608	0.419358	0.385836	0.40826	0.40962	0.43374	0.384727	0.364828	0.377785	0.387897	0.374925	0.385356	0.44222	0.434602	0.412392	0.451788	0.424027	0.415948	0.41794	0.431032	0.431644	0.40598	0.462752	0.398162	0.470168	0.363662	0.390384	0.392365	0.375987	0.401756	0.448454	0.417661	0.463566	0.403261	0.443415	0.396678	0.391765	0.410109	0.403656	0.420044	0.416114
9774	0.399386	0.410013	0.395918	0.396729	0.440767	0.437408	0.433873	0.438774	0.419391	0.421385	0.395674	0.418841	0.427634	0.428245	0.370783	0.374897	0.37749	0.370778	0.380822	0.377143	0.437755	0.406869	0.427058	0.450351	0.421163	0.417147	0.420599	0.429983	0.441875	0.418991	0.46222	0.394543	0.447933	0.388781	0.373184	0.386953	0.370298	0.394194	0.436406	0.410007	0.458463	0.383576	0.437272	0.39865	0.380936	0.406087	0.419216	0.424217	0.423497
9775	0.417184	0.401961	0.373442	0.383541	0.436941	0.439724	0.445559	0.449173	0.42422	0.440992	0.38436	0.398125	0.41687	0.43866	0.397094	0.384888	0.382546	0.396883	0.386477	0.401326	0.437308	0.42715	0.426176	0.457716	0.420789	0.425792	0.432045	0.438359	0.451775	0.405862	0.45858	0.405509	0.467048	0.38883	0.391848	0.372514	0.36465	0.393657	0.443628	0.399013	0.460773	0.379715	0.442533	0.381313	0.39955	0.400986	0.425246	0.42298	0.438813
9776	0.399359	0.416946	0.385174	0.390494	0.440206	0.43833	0.4397	0.442333	0.429504	0.427452	0.380329	0.407725	0.4077	0.433462	0.392704	0.407751	0.399671	0.397504	0.393371	0.402269	0.428707	0.419139	0.421573	0.448689	0.423295	0.420453	0.422988	0.437789	0.435249	0.420851	0.458053	0.393775	0.447429	0.391058	0.403049	0.386298	0.395497	0.408796	0.440482	0.418854	0.456442	0.406001	0.442777	0.400569	0.40643	0.409234	0.408648	0.418611	0.426977
9779	0.407856	0.402822	0.393873	0.389247	0.44396	0.444042	0.442011	0.446181	0.426207	0.425002	0.388272	0.402945	0.42379	0.448423	0.394554	0.390654	0.380396	0.391277	0.400289	0.396646	0.427236	0.442441	0.434078	0.454914	0.420559	0.420988	0.431848	0.439791	0.442101	0.422938	0.470543	0.414982	0.473069	0.401673	0.388835	0.39601	0.389014	0.392975	0.447606	0.379032	0.466158	0.384015	0.443475	0.371585	0.413904	0.403228	0.416772	0.435236	0.424515
9793	0.401567	0.400554	0.373817	0.389332	0.42846	0.440521	0.437729	0.445565	0.430872	0.437829	0.390684	0.416738	0.412373	0.427189	0.372761	0.382132	0.378347	0.374167	0.371586	0.38239	0.433259	0.420583	0.414399	0.453322	0.413232	0.416927	0.41987	0.441275	0.439975	0.428076	0.466251	0.380871	0.467544	0.390935	0.371712	0.391591	0.377923	0.399466	0.4414	0.401906	0.460048	0.407503	0.437963	0.387673	0.396557	0.407136	0.40478	0.417722	0.412333
9794	0.400114	0.41062	0.379444	0.374713	0.439739	0.43761	0.442619	0.448375	0.414694	0.437438	0.409674	0.404543	0.428594	0.439823	0.379879	0.401226	0.395727	0.394415	0.374252	0.395956	0.426971	0.439793	0.425923	0.441767	0.427687	0.437276	0.418952	0.439753	0.437788	0.438003	0.462747	0.394273	0.466173	0.392071	0.399039	0.378533	0.399097	0.4029	0.43666	0.406219	0.449471	0.415951	0.438407	0.37986	0.408314	0.398813	0.416515	0.418576	0.43104
9796	0.405516	0.404747	0.385306	0.380382	0.450266	0.449044	0.454387	0.451308	0.416418	0.444905	0.378589	0.400284	0.428827	0.43947	0.390359	0.39882	0.402063	0.401169	0.404537	0.40013	0.424738	0.432937	0.428441	0.448859	0.425348	0.430078	0.419715	0.435692	0.435452	0.429199	0.467304	0.397072	0.463732	0.393252	0.394374	0.371328	0.397064	0.398404	0.454582	0.389737	0.464072	0.40082	0.450354	0.396925	0.414644	0.391683	0.423286	0.42294	0.425132
9798	0.397719	0.40355	0.408531	0.378523	0.448616	0.45386	0.450643	0.451586	0.41256	0.424973	0.393143	0.416	0.426186	0.453295	0.382992	0.371471	0.373823	0.38253	0.38369	0.386176	0.44093	0.43212	0.421702	0.443409	0.427284	0.426281	0.428723	0.441668	0.430158	0.428114	0.455706	0.39121	0.457582	0.380797	0.390072	0.40452	0.38665	0.400493	0.441686	0.419079	0.446157	0.412775	0.452133	0.402374	0.398986	0.409005	0.389508	0.41539	0.418995
9800	0.387904	0.406964	0.404078	0.398884	0.439193	0.445338	0.44612	0.449167	0.423017	0.432142	0.391893	0.402646	0.420343	0.428959	0.382256	0.382583	0.39516	0.396118	0.392657	0.379815	0.425457	0.424517	0.414359	0.441931	0.428048	0.412144	0.419104	0.42351	0.428025	0.4223	0.461733	0.396012	0.466784	0.377901	0.394114	0.411385	0.395413	0.397287	0.445245	0.391303	0.45522	0.411105	0.444377	0.411937	0.403937	0.421067	0.406055	0.428866	0.429359
9804	0.377102	0.399693	0.386003	0.407094	0.437803	0.444557	0.446598	0.450489	0.429046	0.417099	0.396715	0.416321	0.42218	0.439925	0.379536	0.384696	0.383973	0.385176	0.377046	0.391244	0.430626	0.425	0.410666	0.443098	0.425794	0.433783	0.419283	0.426312	0.436092	0.429552	0.46364	0.393791	0.464539	0.402235	0.394214	0.402107	0.386323	0.399562	0.438413	0.404123	0.465253	0.420703	0.44914	0.400217	0.394306	0.405441	0.392964	0.416715	0.422133
9811	0.374937	0.388903	0.362879	0.374823	0.421286	0.425574	0.42652	0.432788	0.437477	0.417615	0.371791	0.386257	0.411499	0.40844	0.350913	0.34548	0.345345	0.366389	0.368196	0.359719	0.42893	0.40629	0.404184	0.451729	0.426373	0.422274	0.417426	0.42919	0.431577	0.403394	0.462137	0.372583	0.449272	0.348232	0.363123	0.357688	0.365988	0.375034	0.442702	0.380438	0.465572	0.379586	0.428345	0.383389	0.376081	0.408791	0.399353	0.4002	0.43074
9814	0.36902	0.390938	0.379895	0.365644	0.443959	0.44951	0.441035	0.446117	0.417549	0.40817	0.375567	0.409788	0.413678	0.421494	0.371506	0.367266	0.364361	0.366657	0.377759	0.378393	0.436136	0.441604	0.412116	0.444327	0.423032	0.422313	0.424139	0.431286	0.426707	0.400115	0.463925	0.391344	0.47062	0.371657	0.379992	0.386446	0.370149	0.383911	0.443162	0.395599	0.459847	0.401426	0.438627	0.38524	0.388321	0.392233	0.390567	0.428622	0.420872
9815	0.381894	0.405568	0.389498	0.377507	0.430128	0.432493	0.432653	0.438058	0.42317	0.420563	0.374457	0.408997	0.418975	0.419204	0.359093	0.358349	0.366261	0.3764	0.372453	0.36885	0.442617	0.420044	0.422333	0.456518	0.42278	0.431569	0.421764	0.433235	0.440402	0.427709	0.466288	0.385853	0.459297	0.360084	0.363704	0.381886	0.365626	0.39286	0.441619	0.410938	0.457705	0.391046	0.436764	0.395613	0.384529	0.398451	0.40124	0.430401	0.413226
9908	0.361494	0.375404	0.380475	0.424777	0.447286	0.451016	0.449117	0.451172	0.442882	0.408599	0.362688	0.385685	0.397684	0.432445	0.405034	0.400729	0.408059	0.417234	0.40565	0.415649	0.438519	0.441887	0.419414	0.447493	0.38778	0.431633	0.439103	0.435329	0.434032	0.426536	0.462556	0.416198	0.469201	0.416653	0.422884	0.421405	0.420095	0.423131	0.434495	0.406794	0.454525	0.427542	0.448662	0.411509	0.42346	0.388097	0.362901	0.418315	0.437759
9910	0.344618	0.373738	0.384614	0.421058	0.463276	0.469017	0.463782	0.471007	0.431677	0.394905	0.305609	0.349564	0.335255	0.415505	0.423875	0.431313	0.431324	0.438883	0.424154	0.437611	0.426039	0.440669	0.441952	0.435282	0.372826	0.437313	0.436414	0.436496	0.432162	0.454615	0.458373	0.433332	0.456735	0.430718	0.431234	0.432431	0.434356	0.43005	0.451497	0.402147	0.453	0.428714	0.467441	0.416669	0.440322	0.390094	0.396472	0.403192	0.442336
9914	0.367484	0.388555	0.3727	0.342672	0.414338	0.402378	0.406082	0.416877	0.424848	0.430191	0.366361	0.386782	0.393309	0.399095	0.332375	0.341532	0.345825	0.343928	0.35229	0.341651	0.429483	0.40929	0.416512	0.461668	0.440324	0.414133	0.422	0.42568	0.442233	0.417295	0.455903	0.373655	0.455406	0.33015	0.343504	0.343975	0.342514	0.349612	0.437588	0.405529	0.436951	0.40656	0.404718	0.388459	0.370392	0.414478	0.405436	0.419639	0.427116
9917	0.346526	0.365657	0.363959	0.429683	0.459654	0.459897	0.460841	0.465908	0.43857	0.406091	0.356709	0.385973	0.382775	0.434579	0.420464	0.416301	0.414785	0.42207	0.415335	0.4167	0.425826	0.437069	0.420453	0.438889	0.393042	0.433436	0.446374	0.433248	0.429693	0.4384	0.47041	0.421153	0.472954	0.417399	0.415741	0.424171	0.41327	0.431136	0.453308	0.399327	0.472621	0.422447	0.462846	0.405553	0.421934	0.382971	0.382918	0.412428	0.438201
9925	0.385216	0.381463	0.406372	0.43311	0.451935	0.447604	0.448489	0.463502	0.446377	0.386455	0.358489	0.374435	0.382422	0.396017	0.427147	0.41873	0.423753	0.434114	0.425217	0.441588	0.423629	0.43995	0.434371	0.441627	0.383255	0.436139	0.44535	0.420385	0.426332	0.436884	0.461917	0.43388	0.444011	0.425032	0.434587	0.429915	0.414712	0.451872	0.442019	0.424256	0.450871	0.421246	0.456286	0.424891	0.446286	0.417554	0.401759	0.396228	0.447868
9928	0.341485	0.38135	0.335312	0.395402	0.450893	0.458911	0.45351	0.459674	0.418583	0.401799	0.348217	0.367326	0.382131	0.421776	0.399932	0.401991	0.395217	0.403514	0.404783	0.404871	0.438519	0.42318	0.442297	0.443086	0.390558	0.440603	0.431384	0.441808	0.441805	0.439949	0.468122	0.416186	0.459509	0.412086	0.395471	0.392503	0.394574	0.404724	0.44477	0.381991	0.462073	0.386726	0.456013	0.39907	0.421143	0.350106	0.390459	0.411938	0.434315
9944	0.434	0.424595	0.439178	0.434346	0.408043	0.416399	0.416162	0.417786	0.45358	0.44222	0.423244	0.426853	0.436128	0.390532	0.430786	0.429771	0.430319	0.428706	0.426269	0.429284	0.449537	0.459142	0.44994	0.44318	0.454506	0.450267	0.456112	0.451948	0.451542	0.456683	0.412149	0.448746	0.411349	0.431602	0.43184	0.426745	0.428534	0.442732	0.320038	0.453451	0.404721	0.457255	0.417577	0.453208	0.443794	0.445259	0.415515	0.444332	0.447278
9951	0.415699	0.430901	0.410282	0.359295	0.245106	0.219817	0.221199	0.207543	0.438314	0.443427	0.411236	0.419284	0.438554	0.400517	0.369265	0.378096	0.368441	0.374713	0.374426	0.377546	0.440525	0.416909	0.420411	0.462992	0.451852	0.435046	0.422824	0.443096	0.453986	0.418888	0.404662	0.400469	0.406086	0.371268	0.359274	0.379543	0.372533	0.394548	0.413738	0.425295	0.37936	0.415361	0.196316	0.402129	0.395962	0.447458	0.434406	0.432944	0.415509
9979	0.400554	0.413325	0.397404	0.373932	0.389739	0.394817	0.393243	0.394511	0.430925	0.429667	0.397444	0.407078	0.415856	0.405659	0.374007	0.378977	0.374143	0.364754	0.380708	0.379484	0.423948	0.426423	0.417096	0.427383	0.430336	0.419137	0.420154	0.423264	0.425331	0.414508	0.433626	0.398126	0.42969	0.372292	0.380965	0.384733	0.384601	0.398205	0.413935	0.415211	0.421348	0.430614	0.400171	0.405698	0.378203	0.42441	0.418217	0.423545	0.411196
9983	0.337886	0.362582	0.344801	0.384716	0.454251	0.462197	0.457024	0.47022	0.435116	0.398982	0.320158	0.360635	0.364719	0.414493	0.37554	0.377082	0.379744	0.38351	0.37813	0.378209	0.426135	0.434242	0.415722	0.439961	0.380287	0.427463	0.429823	0.424702	0.433118	0.424589	0.484056	0.404322	0.472505	0.382277	0.380556	0.391502	0.385268	0.401061	0.439189	0.380129	0.470498	0.405063	0.459423	0.39737	0.406862	0.379555	0.367682	0.41183	0.433789
9986	0.374122	0.391271	0.380359	0.372965	0.422482	0.415487	0.410901	0.41956	0.418636	0.426323	0.359773	0.380673	0.396423	0.387698	0.367281	0.38342	0.37686	0.37969	0.375011	0.376762	0.435368	0.428615	0.429496	0.448786	0.410199	0.422117	0.424301	0.430763	0.442927	0.425206	0.448872	0.400611	0.448259	0.376715	0.374171	0.375324	0.375795	0.386906	0.40913	0.410883	0.440708	0.3956	0.417515	0.400306	0.404537	0.400777	0.394056	0.422492	0.423161
9987	0.388495	0.395921	0.380767	0.375262	0.407766	0.402936	0.39985	0.412296	0.423275	0.427397	0.356202	0.384308	0.396226	0.408682	0.366637	0.37631	0.376635	0.376947	0.374725	0.379294	0.430834	0.419701	0.418143	0.443458	0.415344	0.423341	0.413109	0.435334	0.435239	0.406148	0.459547	0.389015	0.45945	0.375155	0.36653	0.376701	0.369034	0.391292	0.435774	0.39884	0.452329	0.398032	0.407302	0.398878	0.402858	0.406762	0.396414	0.422647	0.420606
10011	0.396116	0.41673	0.396171	0.350714	0.265419	0.257622	0.264596	0.258059	0.4284	0.437944	0.390293	0.409819	0.425612	0.396305	0.365575	0.359438	0.356053	0.363036	0.377157	0.363573	0.44201	0.417075	0.418139	0.454755	0.44262	0.420635	0.408658	0.438984	0.44415	0.409846	0.416253	0.399781	0.408057	0.366625	0.351696	0.372757	0.3523	0.378986	0.411627	0.408824	0.388928	0.406678	0.2519	0.392327	0.395632	0.437729	0.422807	0.437386	0.407234
10014	0.369857	0.388126	0.361095	0.39513	0.434306	0.432538	0.433711	0.43848	0.440925	0.420846	0.36318	0.389655	0.397514	0.412526	0.378047	0.386773	0.387275	0.390557	0.395766	0.388229	0.439613	0.425916	0.423299	0.45142	0.411631	0.429177	0.428043	0.430205	0.436668	0.436913	0.464106	0.402432	0.453578	0.390344	0.384827	0.39274	0.390944	0.404083	0.417877	0.399891	0.452907	0.4036	0.424807	0.408981	0.418422	0.411113	0.381588	0.422153	0.43489
10015	0.432472	0.446271	0.428835	0.376257	0.183235	0.129479	0.124578	0.047585	0.443016	0.454499	0.436903	0.438504	0.454163	0.417716	0.387956	0.389978	0.382652	0.387766	0.391588	0.390032	0.446338	0.423215	0.429771	0.459832	0.46452	0.440308	0.42159	0.449552	0.451929	0.425193	0.406151	0.413036	0.408612	0.391003	0.376034	0.392253	0.383788	0.398109	0.418269	0.438415	0.386832	0.431354	0.115611	0.415615	0.399654	0.458734	0.447266	0.450519	0.416473
10018	0.398962	0.407903	0.384901	0.317166	0.39719	0.404974	0.40234	0.410873	0.400577	0.433865	0.398172	0.400967	0.423999	0.415723	0.337077	0.329613	0.328816	0.335071	0.332706	0.343582	0.427356	0.405669	0.399574	0.436352	0.432769	0.395091	0.398455	0.412881	0.434886	0.379759	0.445672	0.361102	0.444947	0.323004	0.334134	0.33585	0.336791	0.3354	0.428461	0.387449	0.43238	0.389762	0.407961	0.376275	0.353159	0.418283	0.417471	0.430025	0.392297
[truncated: 141 more columns]
